# Supplementary material for: Mapping the ultrastructural topology of the corynebacterial cell surface
Source: PLoS Biol. 2025 Apr 15;23(4):e3003130. doi: 10.1371/journal.pbio.3003130 (PMC12021427; doi:10.1371/journal.pbio.3003130)
Supplement: S1 Data — Cell envelope measurements presented in S1 Table are provided in CSV format. (CSV) [file pbio.3003130.s015.csv]

without S-layer
# measurement	1	2	3	4	5	6	Average	SD
S-layer (nm)
MM (nm)	6.8	6.4	6.8	7.2	6.8	7.2	6.9	0.3
OWZ (nm)	6.4	6.4	6.4	6.8	6.4	5.5	6.3	0.4
MWZ (nm)	15.7	15.7	12.8	14.9	12.8	13.2	14.2	1.4
IWZ (nm)	9.4	8.9	11.9	9.4	11.5	11.9	10.5	1.4
GL (nm)	3.8	3.4	3.4	3.4	4.3	4.7	3.8	0.5
IM (nm)	7.7	6.4	7.7	7.2	6.8	7.7	7.2	0.5
with S-layer
# measurement	1	2	3	4	5	6	Average	SD
S-layer (nm)	11.1	10.6	10.2	11.1	12.3	9.8	10.9	0.9
MM (nm)	7.7	6.8	6.8	7.2	6.8	7.2	7.1	0.3
OWZ (nm)	6.4	5.1	5.1	6.4	6.4	5.5	5.8	0.6
MWZ (nm)	16.2	15.7	12.8	8.5	15.3	11.9	13.4	2.9
IWZ (nm)	6.8	10.6	9.8	9.4	7.2	9.8	8.9	1.5
GL (nm)	3.4	4.3	3.4	3.8	3.8	4.3	3.8	0.4
IM (nm)	8.5	7.2	8.5	7.7	7.2	7.7	7.8	0.6
Peak-to-peak Measurement of Membranes
without S-layer
# measurement	1	2	3	4	5	6	Average	SD
IM (nm)	3.8	3.8	3.8	3.4	3.4	4.3	3.8	0.3
MM (nm)	3.0	3.0	3.4	3.0	3.0	3.4	3.1	0.2
with S-layer
# measurement	1	2	3	4	5	6	Average	SD
IM (nm)	4.3	4.3	3.8	3.4	3.0	3.8	3.8	0.5
MM (nm)	3.0	3.0	3.0	3.4	2.6	3.0	3.0	0.3
