# Supplementary material for: Mapping the ultrastructural topology of the corynebacterial cell surface
Source: PLoS Biol. 2025 Apr 15;23(4):e3003130. doi: 10.1371/journal.pbio.3003130 (PMC12021427; doi:10.1371/journal.pbio.3003130)
Supplement: S2 Data — FSC values for the plot in S3B Fig are provided in CSV format. (CSV) [file pbio.3003130.s016.csv]

Spectral Index	Resolution	Fourier Shell Correlation Corrected	Fourier Shell Correlation Unmasked Maps	Fourier Shell Correlation Masked Maps	Corrected Fourier Shell Correlation Phase Randomized Masked Maps
0	0.001001	1	1	1	1
1	0.002273	1	0.997403	1	1
2	0.004546	0.999987	0.997612	0.999987	0.999984
3	0.006819	0.999983	0.999242	0.999983	0.999982
4	0.009093	0.99996	0.997767	0.99996	0.999959
5	0.011366	0.999946	0.998097	0.999946	0.999948
6	0.013639	0.999956	0.998571	0.999956	0.999958
7	0.015912	0.999945	0.998358	0.999945	0.999947
8	0.018185	0.999917	0.997338	0.999917	0.999921
9	0.020458	0.999895	0.998213	0.999895	0.999901
10	0.022731	0.999908	0.997817	0.999908	0.999908
11	0.025005	0.999832	0.995523	0.999832	0.99983
12	0.027278	0.999711	0.995555	0.999711	0.99971
13	0.029551	0.999718	0.994221	0.999718	0.999717
14	0.031824	0.999668	0.992218	0.999668	0.999656
15	0.034097	0.999563	0.99364	0.999563	0.999545
16	0.03637	0.99945	0.99001	0.99945	0.999441
17	0.038643	0.998889	0.9796	0.998889	0.998896
18	0.040917	0.998797	0.976645	0.998797	0.998811
19	0.04319	0.998712	0.971424	0.998712	0.998722
20	0.045463	0.998454	0.955021	0.998454	0.998446
21	0.047736	0.998363	0.950903	0.998363	0.99837
22	0.050009	0.997585	0.928134	0.997585	0.997591
23	0.052282	0.996694	0.93246	0.996694	0.996739
24	0.054555	0.995233	0.927872	0.995233	0.995341
25	0.056829	0.994841	0.938165	0.994841	0.994883
26	0.059102	0.994449	0.941447	0.994449	0.994429
27	0.061375	0.993178	0.940361	0.993178	0.993092
28	0.063648	0.993186	0.934585	0.993186	0.99315
29	0.065921	0.99245	0.924248	0.99245	0.99237
30	0.068194	0.993069	0.938165	0.993069	0.992913
31	0.070467	0.99167	0.923523	0.99167	0.991529
32	0.07274	0.987912	0.889544	0.987912	0.98771
33	0.075014	0.987482	0.88257	0.987482	0.987419
34	0.077287	0.988359	0.891169	0.988359	0.98845
35	0.07956	0.989378	0.907402	0.989378	0.989243
36	0.081833	0.98793	0.891833	0.98793	0.987798
37	0.084106	0.987923	0.887149	0.987923	0.987763
38	0.086379	0.989485	0.906766	0.989485	0.989015
39	0.088652	0.989279	0.907979	0.989279	0.988653
40	0.090926	0.988355	0.897525	0.988355	0.987583
41	0.093199	0.987347	0.889061	0.987347	0.986055
42	0.095472	0.986577	0.888986	0.986577	0.984941
43	0.097745	0.98632	0.888275	0.98632	0.984091
44	0.100018	0.98366	0.871293	0.98366	0.979954
45	0.102291	0.980582	0.850444	0.980582	0.975173
46	0.104564	0.975967	0.815329	0.975967	0.963436
47	0.106838	0.970581	0.792799	0.970581	0.929317
48	0.109111	0.969385	0.782723	0.969385	0.876333
49	0.111384	0.834615	0.77434	0.968269	0.80814
50	0.113657	0.880985	0.766892	0.969813	0.746363
51	0.11593	0.907822	0.778341	0.969641	0.670645
52	0.118203	0.913858	0.740899	0.965707	0.601902
53	0.120476	0.913157	0.693763	0.960356	0.543494
54	0.12275	0.907197	0.656969	0.953706	0.501153
55	0.125023	0.911706	0.651596	0.950412	0.438378
56	0.127296	0.915889	0.665862	0.947657	0.377696
57	0.129569	0.906497	0.616526	0.940572	0.364424
58	0.131842	0.902112	0.599803	0.935761	0.343752
59	0.134115	0.903549	0.579792	0.931715	0.292021
60	0.136388	0.896114	0.557943	0.925647	0.284286
61	0.138662	0.895546	0.561893	0.925788	0.28952
62	0.140935	0.861913	0.47884	0.89948	0.272056
63	0.143208	0.847668	0.456222	0.883454	0.234922
64	0.145481	0.849897	0.43253	0.882306	0.215913
65	0.147754	0.850146	0.437443	0.878119	0.186666
66	0.150027	0.844217	0.422423	0.870336	0.167661
67	0.1523	0.832296	0.415949	0.860788	0.169895
68	0.154574	0.835071	0.403417	0.858011	0.139091
69	0.156847	0.834651	0.430547	0.853909	0.116469
70	0.15912	0.824856	0.376112	0.845644	0.118692
71	0.161393	0.812641	0.354596	0.833856	0.113234
72	0.163666	0.809649	0.367058	0.826561	0.088848
73	0.165939	0.820819	0.375513	0.834003	0.073577
74	0.168212	0.810362	0.355756	0.819525	0.04832
75	0.170486	0.805695	0.356115	0.816872	0.057525
76	0.172759	0.812389	0.365821	0.822355	0.053121
77	0.175032	0.825184	0.36652	0.831124	0.033975
78	0.177305	0.834973	0.384643	0.839416	0.026923
79	0.179578	0.834854	0.379559	0.839119	0.025822
80	0.181851	0.863399	0.448224	0.866895	0.025595
81	0.184124	0.896127	0.541923	0.901143	0.048295
82	0.186398	0.901861	0.528291	0.903288	0.014537
83	0.188671	0.908076	0.574238	0.911611	0.038455
84	0.190944	0.903124	0.541987	0.906208	0.031837
85	0.193217	0.896406	0.537884	0.897718	0.012666
86	0.19549	0.897318	0.532568	0.898546	0.011956
87	0.197763	0.896216	0.512197	0.898797	0.024862
88	0.200036	0.909174	0.581222	0.911408	0.024594
89	0.20231	0.892619	0.491541	0.893576	0.008911
90	0.204583	0.885384	0.477469	0.885842	0.003998
91	0.206856	0.884785	0.486453	0.886669	0.016351
92	0.209129	0.872487	0.435159	0.873336	0.00666
93	0.211402	0.872421	0.444885	0.873192	0.00604
94	0.213675	0.862122	0.400994	0.862681	0.004059
95	0.215948	0.853079	0.39412	0.854212	0.007715
96	0.218221	0.837837	0.37504	0.84141	0.022034
97	0.220495	0.834716	0.345089	0.836893	0.013172
98	0.222768	0.83185	0.337747	0.833158	0.007781
99	0.225041	0.837096	0.336378	0.836161	-0.00574
100	0.227314	0.846887	0.33634	0.846491	-0.00259
101	0.229587	0.832012	0.316458	0.832087	4.44E-04
102	0.23186	0.815782	0.290805	0.816998	0.006604
103	0.234133	0.817901	0.30038	0.820219	0.01273
104	0.236407	0.811893	0.277049	0.812292	0.002123
105	0.23868	0.777621	0.233002	0.778889	0.005703
106	0.240953	0.755474	0.202599	0.754082	-0.00569
107	0.243226	0.734714	0.181196	0.732647	-0.00779
108	0.245499	0.73854	0.18157	0.734645	-0.0149
109	0.247772	0.733996	0.172293	0.732524	-0.00554
110	0.250045	0.73102	0.164975	0.73049	-0.00197
111	0.252319	0.70306	0.143364	0.70194	-0.00377
112	0.254592	0.667261	0.128406	0.664059	-0.00962
113	0.256865	0.654584	0.113401	0.652518	-0.00598
114	0.259138	0.635947	0.104124	0.635072	-0.0024
115	0.261411	0.63458	0.10838	0.634014	-0.00155
116	0.263684	0.599407	0.087241	0.599815	0.001017
117	0.265957	0.553341	0.061068	0.551029	-0.00518
118	0.268231	0.526311	0.06788	0.522135	-0.00881
119	0.270504	0.502275	0.061738	0.500533	-0.0035
120	0.272777	0.49664	0.055318	0.49407	-0.0051
121	0.27505	0.489011	0.059066	0.48985	0.001642
122	0.277323	0.475847	0.052171	0.475985	2.65E-04
123	0.279596	0.450068	0.045226	0.44957	-9.06E-04
124	0.281869	0.409242	0.03339	0.408563	-0.00115
125	0.284143	0.3979	0.025387	0.396916	-0.00164
126	0.286416	0.388815	0.031484	0.387965	-0.00139
127	0.288689	0.382693	0.028881	0.379181	-0.00569
128	0.290962	0.404508	0.039363	0.402491	-0.00339
129	0.293235	0.391964	0.024294	0.390618	-0.00221
130	0.295508	0.355283	0.026802	0.35506	-3.47E-04
131	0.297781	0.30882	0.007893	0.310581	0.002548
132	0.300055	0.271151	0.01568	0.274039	0.003963
133	0.302328	0.277355	0.025933	0.281332	0.005503
134	0.304601	0.275221	0.009371	0.278635	0.00471
135	0.306874	0.245301	0.016135	0.252679	0.009776
136	0.309147	0.205688	0.011985	0.212062	0.008025
137	0.31142	0.198988	0.009616	0.206437	0.0093
138	0.313693	0.190006	0.011077	0.199008	0.011114
139	0.315967	0.159479	0.001647	0.169543	0.011973
140	0.31824	0.14685	0.007627	0.155678	0.010348
141	0.320513	0.169831	0.011126	0.180518	0.012873
142	0.322786	0.161875	0.012773	0.168496	0.0079
143	0.325059	0.146735	0.00316	0.149019	0.002677
144	0.327332	0.124404	0.002365	0.128812	0.005034
145	0.329605	0.118903	-0.00159	0.122118	0.00365
146	0.331879	0.129557	0.009283	0.131234	0.001927
147	0.334152	0.123188	0.013365	0.123435	2.82E-04
148	0.336425	0.119449	-7.12E-04	0.113081	-0.00723
149	0.338698	0.10745	0.006565	0.09897	-0.0095
150	0.340971	0.099934	0.004809	0.096067	-0.0043
151	0.343244	0.078144	0.006265	0.077291	-9.25E-04
152	0.345517	0.071924	0.001884	0.067097	-0.0052
153	0.347791	0.077516	0.0043	0.074531	-0.00324
154	0.350064	0.062335	0.003269	0.06538	0.003247
155	0.352337	0.055082	0.005953	0.056443	0.001441
156	0.35461	0.051507	0.009275	0.04933	-0.0023
157	0.356883	0.051467	-0.00709	0.047375	-0.00431
158	0.359156	0.048428	-0.00279	0.045981	-0.00257
159	0.361429	0.027193	0.001949	0.0216	-0.00575
160	0.363702	0.025387	-0.00364	0.017658	-0.00793
161	0.365976	0.026704	0.005082	0.024713	-0.00205
162	0.368249	0.019824	0.005562	0.016378	-0.00352
163	0.370522	0.022501	0.006423	0.019954	-0.00261
164	0.372795	0.026143	0.001691	0.023851	-0.00235
165	0.375068	0.031722	-0.00143	0.028416	-0.00341
166	0.377341	0.032123	-0.0067	0.030857	-0.00131
167	0.379614	0.031861	-0.00256	0.029161	-0.00279
168	0.381888	0.013427	0.006452	0.010811	-0.00265
169	0.384161	0.01126	0.006596	0.007002	-0.00431
170	0.386434	0.003547	0.007141	3.66E-04	-0.00319
171	0.388707	0.001306	-0.00226	-0.00255	-0.00386
172	0.39098	0.001561	-0.00281	-0.00342	-0.00499
173	0.393253	0.006266	2.85E-04	0.002279	-0.00401
174	0.395526	-0.00236	0.002486	-0.00364	-0.00128
175	0.3978	-0.00852	0.005106	-0.0082	3.19E-04
176	0.400073	-0.01123	-0.00348	-0.0095	0.001709
177	0.402346	-0.01815	5.38E-04	-0.02241	-0.00418
178	0.404619	-0.01176	0.001181	-0.01462	-0.00283
179	0.406892	-0.00705	-5.71E-04	-0.01341	-0.00632
180	0.409165	-0.00349	0.00242	-0.00764	-0.00413
