# Supplementary material for: Mapping the ultrastructural topology of the corynebacterial cell surface
Source: PLoS Biol. 2025 Apr 15;23(4):e3003130. doi: 10.1371/journal.pbio.3003130 (PMC12021427; doi:10.1371/journal.pbio.3003130)
Supplement: S4 Data — The tree file for the phylogenetic tree is shown in Fig 4A. (TREE) [file pbio.3003130.s018.tree]

(L_clevelandensis_X1036:0.1348902035,((D_maris_IMV_195T:0.211306673,(M_tuberculosis_H37Rv:0.227386896,C_cyclohexanicum_ATCC_51369:0.571218461):0.073799946[1.000]):0.040745322[0.987],((C_ulceribovis_DSM_45146:0.186323146,((C_sputi_DSM_45148:0.133012440,C_sphenisci_DSM_44792:0.112986736):0.036779064[1.000],((((C_freneyi_MSK173:0.001281353,C_freneyi_DNF00450:0.003106372):0.002494140[0.976],(C_freneyi_ACRQE:0.001817938,(C_freneyi_FDAARGOS_1495:0.001359080,(C_freneyi_FDAARGOS_1426:0.0,C_freneyi_DSM_44506:0.0):0.000920576):0.001202238[0.942]):0.002677485[0.982]):0.018143361[1.000],(C_hansenii_DSM_45109:0.018989476,(C_xerosis_UMB0908:0.003255546,(C_xerosis_FDAARGOS_674:0.004114016,(C_xerosis_GS_1:0.004327636,(C_xerosis_BL-383-APC-2I:0.000964351,(C_xerosis_LK2569:0.002342893,(C_xerosis_NBRC_16721_ATCC_373:0.000000005,C_xerosis_ATCC_373:0.001418665):0.000918910[0.963]):0.000975966[0.716]):0.001317375[0.849]):0.003098225[0.993]):0.003189308[0.704]):0.027854834[1.000]):0.012770098[0.995]):0.068010337[1.000],(C_lactis_RW2-5:0.043316452,(C_vitaeruminis_1285_CVIT:0.008793885,((C_amycolatum_VH1773:0.001533689,(C_amycolatum_ICIS_9:0.001472379,(C_amycolatum_FA86:0.000000005,C_amycolatum_FA111:0.000000005):0.000731210[0.938]):0.002621055[0.997]):0.000145115[0.697],((C_amycolatum_SK46:0.004243400,((C_amycolatum_UMB0042B:0.0,C_amycolatum_UMB0042:0.0):0.001596061,((C_amycolatum_BER245:0.001174356,(C_amycolatum_SO26:0.002027118,(C_amycolatum_UMB9333:0.0,C_amycolatum_UMB9256:0.0):0.002374618):0.000397753[0.750]):0.000226034[0.736],(C_amycolatum_UMB6938B:0.003211329,((C_amycolatum_ICIS_99:0.001406616,C_amycolatum_UMB3010:0.002921609):0.000523727[0.858],(C_amycolatum_UMB0338:0.001411339,((C_amycolatum_UMB3517:0.001617977,C_amycolatum_ICIS_5:0.002592982):0.000802484[0.827],((C_amycolatum_UMB1299:0.001533684,(C_amycolatum_UMB9281:0.0,C_amycolatum_UMB7760:0.0):0.001076994):0.000794051[0.852],((C_amycolatum_p3-SID751:0.000795359,C_amycolatum_ACRPW:0.001863153):0.000784471[0.915],(C_amycolatum_UMB9351A:0.002408982,((C_amycolatum_SCPM-O-B-9435_R2:0.001674031,C_amycolatum_UMB9184:0.002551369):0.000492862[0.639],(C_amycolatum_SCPM-O-B-9436_R3:0.000956151,C_amycolatum_ICIS_53:0.000447024):0.000672905[0.869]):0.000532074[0.839]):0.000404602[0.641]):0.000284647[0.758]):0.000550621[0.824]):0.000000006[0.210]):0.000411557[0.672]):0.000601811[0.924]):0.000198237[0.736]):0.000199584[0.754]):0.000792616[0.925]):0.001681353[0.991],(((C_amycolatum_VH6958:0.000254229,C_amycolatum_VH4147_3:0.001348431):0.002134535[0.976],((C_amycolatum_VH2225:0.000000005,C_amycolatum_VH2077:0.000000005):0.000880343[0.921],(C_amycolatum_FDAARGOS_1107:0.001007356,(C_amycolatum_FDAARGOS_991:0.0,C_amycolatum_FDAARGOS_938:0.0):0.000401348):0.000524915[0.801]):0.001751059[0.897]):0.001308954[0.963],((C_amycolatum_UMB1064:0.000000005,C_amycolatum_UMB1063:0.000000005):0.001171096[0.973],(C_amycolatum_NCTC7243:0.002176906,((C_amycolatum_UMB3106:0.000407073,(C_amycolatum_UMB7578:0.0,C_amycolatum_UMB6494:0.0,C_amycolatum_UMB0362:0.0):0.000000005):0.001674292[0.996],(C_amycolatum_MSK038:0.001318568,((C_amycolatum_ICIS_82:0.000400113,(C_amycolatum_SB-1:0.0,C_amycolatum_LK23:0.0,C_amycolatum_FDAARGOS_1189:0.0):0.000000005):0.000320999[0.754],((C_amycolatum_UMB1310:0.000000005,C_amycolatum_UMB1310-1E:0.000000005):0.000799730[0.975],(C_amycolatum_FDAARGOS_1108:0.001401423,(C_amycolatum_p3-SID879:0.000600409,C_amycolatum_UMB1182:0.000199822):0.000199901[0.815]):0.000000005[0.000]):0.000479089[0.870]):0.000396281[0.174]):0.002232528[0.993]):0.000196178[0.167]):0.001076016[0.955]):0.000202645[0.149]):0.000353292[0.783]):0.000476847[0.067]):0.003352837[0.963]):0.042840423[1.000]):0.073036448[1.000]):0.023262785[0.979]):0.078919611[1.000]):0.028764713[0.991],(((((C_kroppenstedtii_FDAARGOS_1192:0.0,C_kroppenstedtii_DSM_44385:0.0):0.004855827,(C_pseudokroppenstedtii_SFY-K10:0.004516502,(C_pseudokroppenstedtii_UMB3152:0.001704180,(C_pseudokroppenstedtii_MC-07:0.000199766,(C_pseudokroppenstedtii_P15_C1:0.0,C_pseudokroppenstedtii_MC-17X:0.0,C_pseudokroppenstedtii_MC-03:0.0,C_pseudokroppenstedtii_MC-02:0.0):0.000000005):0.000727803[0.873]):0.004255379[0.996]):0.001586556[0.910]):0.000349137[0.349],((C_kroppenstedtii_P1_C1:0.000400909,C_kroppenstedtii_FDAARGOS_1193:0.000000005):0.009293024[1.000],((C_parakroppenstedtii_SFY_D8:0.000199594,(C_parakroppenstedtii_MC-24:0.000000005,(C_parakroppenstedtii_SFY_J7:0.000199624,C_parakroppenstedtii_SFY_F7:0.000199633):0.000000006[0.359]):0.000000005[0.000]):0.002442757[1.000],((C_parakroppenstedtii_SFY_H7:0.000213008,(C_parakroppenstedtii_SFY_B10:0.000199185,(C_parakroppenstedtii_SFY_L2:0.0,C_parakroppenstedtii_SFY_J9:0.0,C_parakroppenstedtii_SFY_C1:0.0,C_parakroppenstedtii_SFY_B3:0.0,C_parakroppenstedtii_MC-28:0.0):0.000000005):0.000000005[0.814]):0.002005995[0.990],(C_parakroppenstedtii_MC-11:0.001795341,((C_parakroppenstedtii_UMB0869:0.0,C_parakroppenstedtii_MC-23:0.0,C_parakroppenstedtii_MC-21:0.0):0.000000005,((C_parakroppenstedtii_MC-20:0.000000005,(C_parakroppenstedtii_MC-19:0.000198932,(C_parakroppenstedtii_MC-06:0.0,C_parakroppenstedtii_MC-05:0.0):0.000198922):0.000000005[0.000]):0.000198931[0.880],(C_parakroppenstedtii_MC-16:0.000000005,((C_parakroppenstedtii_MC-09:0.000000005,C_parakroppenstedtii_MC-12:0.000198808):0.000000005[0.000],(C_parakroppenstedtii_SFY_K3:0.0,C_parakroppenstedtii_MC-29:0.0,C_parakroppenstedtii_MC-27:0.0,C_parakroppenstedtii_MC-26:0.0,C_parakroppenstedtii_MC-25:0.0,C_parakroppenstedtii_MC-22:0.0,C_parakroppenstedtii_MC-15:0.0,C_parakroppenstedtii_MC-13:0.0,C_parakroppenstedtii_MC-08:0.0,C_parakroppenstedtii_MC-04:0.0,C_parakroppenstedtii_MC-01:0.0):0.000000005):0.000000005[0.733]):0.000397882[0.927]):0.000000005[0.000]):0.000000005[0.656]):0.000000005[0.457]):0.000790789[0.734]):0.002024388[0.944]):0.002759897[0.879]):0.201400732[1.000],((((C_heidelbergense_DSM_104638:0.006742622,C_heidelbergense_647:0.005055603):0.113862067[1.000],(C_urealyticum_VH4248:0.002398284,(C_urealyticum_1158:0.001066609,(C_urealyticum_VH3073:0.002020930,(C_urealyticum_VH4549:0.001459493,(C_urealyticum_VH5913:0.001830090,((C_urealyticum_FDAARGOS_995:0.000417366,(C_urealyticum_FDAARGOS_996:0.000000005,C_urealyticum_DSM_7111:0.000000005):0.000413273[0.886]):0.000431988[0.897],(C_urealyticum_DSM_7109:0.000000005,(C_urealyticum_NCTC12011:0.0,C_urealyticum_FDAARGOS_994:0.0):0.000000005):0.001223377[0.978]):0.000470059[0.792]):0.000536957[0.494]):0.001509449[0.644]):0.005232102[1.000]):0.001202677[0.291]):0.123917584[1.000]):0.019348479[0.881],(((C_suicordis_DSM_45110:0.055525092,C_dentalis_Marseille-P4122:0.047029104):0.033296531[1.000],(C_urogenitale_LMM-1652:0.037269317,(C_anserum_4HC-13:0.000256232,C_anserum_23H37-10:0.002459509):0.053758425[1.000]):0.025875686[1.000]):0.037649655[1.000],(((C_zhongnanshanii_zg-336:0.001818443,C_zhongnanshanii_zg-320:0.001424510):0.092750147[1.000],(C_resistens_DSM_45100:0.023532772,(C_auriscanis_32:0.002110701,(C_auriscanis_DSM_44609:0.000000005,C_auriscanis_CIP_106629:0.000000005):0.001827388[0.968]):0.021661740[1.000]):0.065559667[1.000]):0.019811824[0.956],((C_falsenii_SCPM-O-B-9434_R132:0.000000005,(C_falsenii_FDAARGOS_1493:0.001220189,(C_falsenii_FN1-14:0.002176364,C_falsenii_FDAARGOS_1494:0.000264151):0.000404020[0.355]):0.000600587[0.926]):0.070971230[1.000],((C_macclintockiae_MSK010:0.001191874,(C_macclintockiae_c9Ua_112:0.001342896,C_macclintockiae_MSK007:0.001024092):0.000731744[0.779]):0.012162821[1.000],((C_jeikeium_Cj47444:0.004136730,C_evansiae_c8Ua_174:0.004365964):0.001578548[0.891],((C_jeikeium_NCTC11917:0.000613255,C_jeikeium_K411_NCTC_11915:0.000000005):0.002490794[0.994],(C_jeikeium_NCTC11914:0.002049608,((C_jeikeium_Cj47447:0.001321347,C_jeikeium_Cj47445:0.001344807):0.001710290[0.906],(C_jeikeium_ATCC_43734:0.000000005,(C_jeikeium_NCTC11913:0.0,C_jeikeium_DSM_7171:0.0):0.000000005):0.001968261[0.977]):0.001192773[0.904]):0.001510803[0.941]):0.004623055[1.000]):0.011856383[1.000]):0.066616296[1.000]):0.020122929[0.998]):0.014612629[0.958]):0.017257992[0.994]):0.034627654[1.000],(((C_kalidii_LD5P10:0.019296426,(C_glyciniphilum_DE0385:0.010010566,C_glyciniphilum_AJ_3170:0.007385345):0.013036575[1.000]):0.053375614[1.000],(C_nuruki_S6-4:0.065031725,((C_provencense_SN15:0.000314674,(C_provencense_17KM38:0.000822220,C_neomassiliense_Marseille-P3888:0.001033257):0.000372616[0.230]):0.050584439[1.000],(C_terpenotabidum_Y-11:0.039749914,(C_variabile_NBRC_15286:0.001468663,(C_variabile_Mu292:0.000613042,C_variabile_DSM_44702:0.000204648):0.000796670[0.896]):0.031971826[1.000]):0.016325249[0.999]):0.028229201[1.000]):0.029954241[1.000]):0.065102010[1.000],((C_bovis_CB-019-170_08-LS:0.000000005,C_bovis_CB-028-06_13-LS:0.000219770):0.000245593[0.767],(((C_bovis_CB-15-32_14-LS:0.000439750,(C_bovis_CB-nd-91_13-LS:0.000000005,C_bovis_CB-001-170_08-LS:0.000209980):0.000210014[0.774]):0.000210138[0.780],((C_bovis_24956:0.000678446,(C_bovis_CB-A395-9LT-M:0.000000005,C_bovis_CB-3390-1LT-M:0.000000005):0.000554702[0.868]):0.002961788[0.997],(C_bovis_WCM1:0.000217081,(C_bovis_F6900:0.000209827,(C_bovis_PCR38:0.000000005,C_bovis_P12_C2:0.000000005):0.000209862[0.844]):0.000000005[0.000]):0.001067298[0.976]):0.000443475[0.872]):0.000000005[0.000],(((C_bovis_4828:0.000209845,(C_bovis_FDAARGOS_1052:0.000000005,C_bovis_DSM_20582:0.000000005):0.000616635[0.942]):0.000000005[0.377],(C_bovis_MI_82-1021:0.000219750,(C_bovis_4826:0.000000005,(C_bovis_WCM3_-_LARGE:0.000000005,(C_bovis_WCM3_-_SMALL:0.000000005,(C_bovis_WCM5:0.000000005,(C_bovis_WCM4:0.0,C_bovis_PCRi:0.0,C_bovis_PCR37:0.0):0.000000005):0.000000005[0.887]):0.000000005[0.000]):0.000623489[0.952]):0.000208098[0.000]):0.000000027[0.735]):0.000633159[0.946],(C_bovis_MSK180:0.000421072,((C_bovis_17-0240_-_LARGE:0.000000005,(C_bovis_16-1683_-_LARGE:0.000000005,(C_bovis_16-1683_-_SMALL:0.000000005,(C_bovis_CUAMC1_-_SMALL:0.000000005,C_bovis_7894:0.000000005):0.000000005[0.929]):0.000000005[0.912]):0.000000005[0.964]):0.000000005[0.000],(C_bovis_CUAMC1_-_LARGE:0.000219727,(C_bovis_17-0240_-_SMALL:0.0,C_bovis_16-3465:0.0,C_bovis_16-2004:0.0,C_bovis_13-1426:0.0,C_bovis_12-5346:0.0):0.000000005):0.000000005[0.000]):0.001237102[0.991]):0.000205968[0.751]):0.000213836[0.766]):0.000174305[0.773]):0.097947270[1.000]):0.029471848[1.000]):0.066709868[1.000]):0.026874173[0.997],(((C_mendelii_CCM_8862:0.101862374,C_choanae_200CH:0.146990452):0.083620482[1.000],((C_pyruviciproducens_UMB0763:0.000814772,(C_pyruviciproducens_UMB1191:0.000634699,(C_pyruviciproducens_ATCC_BAA-1742:0.002413714,(C_pyruviciproducens_WYJY-01:0.001402997,C_pyruviciproducens_UMB9188:0.000208512):0.000400328[0.374]):0.000790345[0.683]):0.000000005[0.453]):0.029994468[1.000],(C_glucuronolyticum_FDAARGOS_1111:0.000444434,((C_glucuronolyticum_p3-SID1263:0.000817013,(C_glucuronolyticum_FDAARGOS_1053:0.0,C_glucuronolyticum_DSM_44120:0.0):0.000408887):0.000000005[0.414],(C_glucuronolyticum_p3-SID752:0.000613570,((C_glucuronolyticum_FDAARGOS_1190:0.000000005,C_glucuronolyticum_ATCC_51867:0.000000005):0.001231530[0.983],(C_glucuronolyticum_FDAARGOS_1191:0.000000005,C_glucuronolyticum_ATCC_51866:0.000000005):0.001136471[0.965]):0.000892517[0.953]):0.000447764[0.743]):0.001632401[0.973]):0.031119308[1.000]):0.188539951[1.000]):0.026846147[0.885],(((C_aquilae_DSM_44791_S-613:0.118938219,(C_argentoratense_SXC4:0.007956992,((C_argentoratense_DSM_44202:0.001431565,(C_argentoratense_CNM_463_05:0.000215712,C_argentoratense_CNM_601_08:0.000000005):0.000823389[0.939]):0.001039877[0.959],((C_argentoratense_SXC2:0.0,C_argentoratense_SXC1:0.0):0.002026869,(C_argentoratense_SXC5:0.0,C_argentoratense_SXC3:0.0):0.002462945):0.000625200[0.880]):0.005054660[0.991]):0.114819118[1.000]):0.033402153[1.000],((C_pygosceleis_P7003:0.000701827,((C_pygosceleis_CCM_9187:0.000608885,C_pygosceleis_CCM_8836:0.000000005):0.000204652[0.767],(C_pygosceleis_P7374:0.0,C_pygosceleis_P7202:0.0):0.000607716):0.000735066[0.803]):0.017059488[1.000],((C_marambiense_P5848:0.000405168,(C_marambiense_CCM_9185:0.0,C_marambiense_CCM_8864:0.0):0.000204599):0.014887687[1.000],((C_meridianum_CCM_9186:0.001055916,C_meridianum_CCM_8863:0.000811178):0.008892775[1.000],(C_antarcticum_P5875:0.001706202,(C_antarcticum_CCM_8835:0.000406354,(C_antarcticum_P5834:0.000405872,(C_antarcticum_P6145:0.000000005,(C_antarcticum_CCM_9184:0.000405956,C_antarcticum_P6129:0.000202706):0.000202708[0.291]):0.000608567[0.915]):0.000202928[0.746]):0.001623933[0.974]):0.008799244[0.999]):0.007327496[0.998]):0.008704355[0.961]):0.106435599[1.000]):0.013099480[0.159],(((C_durum_F0235:0.001976492,(C_durum_JCM_11948:0.0,C_durum_DSM_45333:0.0):0.002728616):0.097929920[1.000],(C_freiburgense_DSM_45254:0.055233085,(C_canis_JCM_19113:0.0,C_canis_DSM_45402:0.0,C_canis_CCUG_58627:0.0):0.053735967):0.055856177[1.000]):0.028565819[1.000],(((C_ciconiae_DSM_44920:0.021515345,(C_megadyptis_subsp_megadyptis_3B:0.003761606,C_megadyptis_subsp_dunedinense_7B:0.005448982):0.017325103[1.000]):0.155722969[1.000],(C_epidermidicanis_DSM_45586:0.065579677,(C_kalinowskii_1959:0.046306354,(C_hindlerae_1864:0.003754201,(C_hindlerae_NML_93-0612:0.002233965,C_hindlerae_ISL_960a:0.003441256):0.001598631[0.590]):0.042751705[1.000]):0.034753463[1.000]):0.057689952[1.000]):0.015367803[0.832],((C_pacaense_Marseille-P2417:0.057227606,((C_faecale_DSM_45971:0.033794772,(C_gallinarum_Sa1YVA5:0.010169313,C_efficiens_YS-314:0.009187256):0.019247041[1.000]):0.031510424[1.000],((C_callunae_DSM_20147:0.000642991,C_callunae_2:0.001762434):0.039946047[1.000],(C_deserti_GIMN1010:0.028232006,(C_suranareeae_N24:0.014404157,(C_crudilactis_JZ16:0.040115506,(C_glutamicum_ATCC_13870:0.001286480,((C_glutamicum_R:0.000553551,((C_glutamicum_MT:0.000000005,C_glutamicum_SYPA_5-5:0.000000005):0.000402450[0.920],(C_glutamicum_Z188:0.0,C_glutamicum_T6-13:0.0,C_glutamicum_SCgG2:0.0,C_glutamicum_SCgG1:0.0,C_glutamicum_S9114:0.0,C_glutamicum_CICC20824:0.0,C_glutamicum_CICC20042:0.0,C_glutamicum_BRC-JBEI_112:0.0,C_glutamicum_AS_1542:0.0):0.000000005):0.000997443[0.966]):0.000672576[0.792],(C_glutamicum_CS176:0.000441714,((C_glutamicum_ATCC_31831:0.001110292,(C_glutamicum_USDA-ARS-USMARC-56828:0.000704551,C_glutamicum_B_Co_0331:0.000500123):0.000200578[0.406]):0.001065237[0.962],(((C_glutamicum_B253:0.000402606,(C_glutamicum_CICC10065:0.0,C_glutamicum_617:0.0):0.000000005):0.001131504[0.970],((C_glutamicum_ATCC_21493:0.000401411,C_glutamicum_YI:0.000805673):0.000000005[0.000],((C_glutamicum_SYPS-062:0.0,C_glutamicum_SYPS-062-33a:0.0):0.001005835,(C_glutamicum_BE:0.0,C_glutamicum_ATCC_14067:0.0):0.000000005):0.000000005[0.000]):0.000478467[0.877]):0.001326822[0.973],(C_glutamicum_CGMCC115647:0.001149134,(((C_glutamicum_WM001:0.000203452,((C_glutamicum_XV:0.0,C_glutamicum_Cg21420:0.0,C_glutamicum_ATCC_13869:0.0):0.000000005,(C_glutamicum_ATCC_21799:0.000204288,((C_glutamicum_TCCC11822:0.000203439,C_glutamicum_CP:0.001026891):0.000000005[0.522],(C_glutamicum_AJ1511:0.000203442,(C_glutamicum_ZL-6:0.000000005,C_glutamicum_ZL-2:0.000203691):0.000407663[0.911]):0.000000005[0.734]):0.000000006[1.000]):0.000000005[0.000]):0.000000005[0.000]):0.002165183[0.997],(C_glutamicum_ATCC_21573:0.001402251,((C_glutamicum_CICC10064:0.0,C_glutamicum_AS_1299:0.0):0.000000005,((C_glutamicum_CICC23604:0.0,C_glutamicum_CICC23603:0.0,C_glutamicum_CICC21721:0.0,C_glutamicum_B415:0.0):0.000200976,(C_glutamicum_CICC10178:0.0,C_glutamicum_B533:0.0,C_glutamicum_B414:0.0,C_glutamicum_B413:0.0):0.000000005):0.000200922[0.922]):0.001013195[0.967]):0.001882687[0.996]):0.000208218[0.278],((C_glutamicum_ATCC_21831:0.0,C_glutamicum_AR1:0.0):0.001007775,((C_glutamicum_JH41_parent:0.0,C_glutamicum_JH41:0.0):0.001007069,(C_glutamicum_ATCC_13032_substr_K051:0.000400940,(C_glutamicum_TQ2223:0.000000005,(C_glutamicum_MB001:0.0,C_glutamicum_LEGU1:0.0,C_glutamicum_CR101:0.0,C_glutamicum_C1:0.0,C_glutamicum_BCA:0.0,C_glutamicum_ATCC_13287:0.0,C_glutamicum_ATCC_13032:0.0,C_glutamicum_53:0.0,C_glutamicum_52:0.0,C_glutamicum_51:0.0,C_glutamicum_50:0.0,C_glutamicum_39:0.0,C_glutamicum_38:0.0,C_glutamicum_37:0.0,C_glutamicum_36:0.0,C_glutamicum_35:0.0,C_glutamicum_116:0.0,C_glutamicum_115:0.0,C_glutamicum_1006:0.0):0.000000005):0.000000005[0.866]):0.001206056[0.985]):0.000602876[0.912]):0.000269873[0.773]):0.000394176[0.787]):0.000324218[0.207]):0.000597571[0.872]):0.000200488[0.440]):0.001522687[0.973]):0.000854741[0.855]):0.009489109[1.000]):0.005996003[0.380]):0.014205872[1.000]):0.017750336[1.000]):0.025162658[1.000]):0.018408893[0.999]):0.068818203[1.000],((((C_spheniscorum_J11_PG_39:0.000000005,C_spheniscorum_CCUG_45512:0.000000005):0.140105822[1.000],((C_uropygiale_JCM_32435:0.067446193,(C_poyangense_4H37-19:0.002085547,C_poyangense_3HC-13:0.000577762):0.074307666[1.000]):0.103821667[1.000],((C_caspium_DSM_44850:0.141069559,((C_renale_NCTC11142:0.000402927,C_renale_NCTC11140:0.000402912):0.001811859[0.912],(C_renale_CIP_5296:0.000243406,(C_renale_NCTC7448:0.000000005,C_renale_DSM_20688:0.000000005):0.000691583[0.930]):0.000536712[0.686]):0.104519993[1.000]):0.058676201[1.000],(((C_otitidis_TD1:0.001808761,C_otitidis_ATCC_51513:0.002460212):0.203096160[1.000],(C_atypicum_R2070:0.095604490,(C_frankenforstense_UMB10118:0.007445085,C_frankenforstense_ST18_DSM_45800:0.007236777):0.064966210[1.000]):0.058827428[1.000]):0.024561113[0.998],((C_uberis_18M0913:0.000202259,(C_uberis_19M0083:0.000000005,(C_uberis_20M1046:0.000201461,(C_uberis_20M1090:0.0,C_uberis_18M0132:0.0,C_uberis_17M2518:0.0):0.000000005):0.000000005[0.000]):0.000000005[0.000]):0.093197717[1.000],((C_lowii_NML_130206:0.0,C_lowii_DSM_107388:0.0):0.029247619,(C_oculi_NML_130210:0.026682078,((C_mastitidis_PCRF:0.0,C_mastitidis_PCR21:0.0,C_mastitidis_PCR14:0.0):0.004350437,(C_mastitidis_DSM_44356:0.001361394,(C_mastitidis_MSK081:0.003904622,((C_mastitidis_RC:0.000000005,C_mastitidis_16-1433:0.000000005):0.000609402[0.929],(C_mastitidis_MIT_2212200033:0.000000005,(C_mastitidis_MIT_2201300027:0.000000005,C_mastitidis_MIT_2301260027:0.000000005):0.000000005[0.000]):0.000415366[0.866]):0.003521940[1.000]):0.001220016[0.415]):0.002529296[0.899]):0.031279377[1.000]):0.011724933[0.491]):0.067236336[1.000]):0.032669523[1.000]):0.011276063[0.425]):0.035653089[1.000]):0.016568606[0.369]):0.014006241[0.977],(C_occultum_2039:0.122044527,((C_halotolerans_DSM_44683:0.070156651,((C_alimapuense_VA37-3:0.090089119,(C_suedekumii_LM112:0.034396606,(C_atrinae_JCM_19266:0.009321591,(C_testudinoris_K48_4:0.000000005,C_testudinoris_DSM_44614:0.000199129):0.011831476[1.000]):0.052540663[1.000]):0.016007879[0.986]):0.011067524[0.475],((C_pollutisoli_VDS11:0.029354141,(C_humireducens_NBRC_106098_DSM_45392:0.0,C_humireducens_DSM_45392:0.0):0.027515501):0.022101668[1.000],((C_lemuris_YIM_101645:0.007121121,C_hylobatis_YIM_101343:0.006794327):0.037091755[1.000],(C_comes_2019:0.031761241,(C_marinum_DSM_44953:0.0,C_marinum_CGMCC_16998:0.0):0.031904525):0.017303483[1.000]):0.018883363[1.000]):0.026415060[1.000]):0.030851679[1.000]):0.018327577[1.000],((((C_maris_DSM_45190:0.093687011,C_guangdongense_DSM_107476:0.101524204):0.036939186[1.000],(C_doosanense_CAU_212T_DSM_45436:0.091560903,(C_tapiri_LMG_28165:0.111379837,(C_uterequi_DSM_45634:0.118923217,(C_yudongzhengii_2189:0.0,C_yudongzhengii_2183:0.0):0.100523106):0.015919600[0.818]):0.011644266[0.214]):0.034942289[1.000]):0.026983839[1.000],((C_breve_R4:0.057451304,(C_lubricantis_DSM_45231:0.073880460,((C_pilosum_CIP103422:0.000451875,(C_pilosum_NCTC11862:0.0,C_pilosum_DSM_20521_CIP_103422:0.0):0.000000005):0.031370299[1.000],((C_cystitidis_NCTC11863:0.000000005,C_cystitidis_DSM_20524:0.000000005):0.005052425[1.000],(C_cystitidis_G4:0.002299699,(C_cystitidis_G5:0.000656076,(C_cystitidis_G3:0.001003331,(C_cystitidis_G2:0.001002761,C_cystitidis_G1:0.000401600):0.000199637[0.726]):0.000746998[0.932]):0.000411910[0.272]):0.004486941[0.999]):0.027384869[1.000]):0.049900460[1.000]):0.012843081[0.536]):0.043697814[1.000],((C_aquatimens_DSM_45632:0.093376851,((C_urinipleomorphum_Marseille-P2799T:0.020989083,(C_appendicis_p3-SID973:0.001955989,(C_appendicis_MSK095:0.003433289,C_appendicis_CIP_107643:0.003427561):0.001531675[0.748]):0.031057935[1.000]):0.031582317[1.000],(C_genitalium_ATCC_33030:0.051269123,(C_meitnerae_c8Ua_172:0.016867818,(C_tuscaniense_DNF00037:0.001045876,(C_tuscaniense_UMB0792:0.001189628,C_tuscaniense_CCUG_51321T:0.002354637):0.000819176[0.511]):0.016957142[1.000]):0.038772410[1.000]):0.013829756[0.904]):0.029927828[1.000]):0.027105236[1.000],(((C_capitovis_DSM_44611:0.083254101,(C_senegalense_Marseille-P4329:0.030764999,(C_auris_DSM_44122:0.028655222,(C_timonense_DSM_45434:0.000000005,C_timonense_5401744:0.000000005):0.023535346[1.000]):0.030460855[1.000]):0.020852111[1.000]):0.018663775[1.000],((C_liangguodongii_2185:0.0,C_liangguodongii_2184:0.0):0.072048744,(C_mycetoides_DSM_20632:0.039569240,((C_qintianiae_MC1482:0.000842927,C_qintianiae_MC1420:0.000990452):0.026731645[1.000],(C_lipophiloflavum_DSM_44291:0.012365850,(C_sanguinis_p3-SID982:0.001347645,(((C_sanguinis_56948:0.002965085,(C_sanguinis_p3-SID766:0.002140996,(C_sanguinis_p3-SID845:0.000000006,C_sanguinis_p3-SID830:0.000000005):0.003985474[0.999]):0.000963508[0.533]):0.000941845[0.920],(((C_sanguinis_p3-SID1306:0.002022045,C_sanguinis_CCUG_58655:0.001615299):0.001386121[0.619],(C_sanguinis_p3-SID1246:0.002292934,(C_sanguinis_p3-SID1027:0.000000006,C_sanguinis_p3-SID1019:0.000000005):0.002876761[0.995]):0.001182142[0.807]):0.001159580[0.819],((C_sanguinis_p3-SID1026:0.0,C_sanguinis_p3-SID1008:0.0):0.002085612,(C_sanguinis_p3-SID1042:0.001057755,(C_sanguinis_p3-SID1244:0.001411485,C_sanguinis_p3-SID1224:0.000602938):0.001161983[0.967]):0.000404271[0.836]):0.000491004[0.396]):0.000262595[0.404]):0.000531644[0.887],((C_sanguinis_CCUG_43075:0.002833038,C_sanguinis_p3-SID1015:0.002219108):0.000603246[0.916],(C_sanguinis_P8776:0.000428336,(C_sanguinis_p3-SID1347:0.001199286,((C_sanguinis_P15_C2:0.001249074,(C_sanguinis_p3-SID792:0.000673396,C_sanguinis_p3-SID1427:0.002576903):0.002444614[0.998]):0.000778744[0.804],((C_sanguinis_PCR6:0.000093589,(C_sanguinis_58734:0.002261125,C_sanguinis_P1_F1:0.001374976):0.001209843[0.832]):0.000521531[0.770],(((C_sanguinis_p3-SID921:0.000603819,C_sanguinis_p3-SID1430:0.000402415):0.000627039[0.936],(C_sanguinis_p3-SID870:0.001833513,C_sanguinis_45173:0.000806853):0.001591597[0.990]):0.000609244[0.940],(C_sanguinis_p3-SID1243:0.002209760,(C_sanguinis_p3-SID1774:0.003028134,(C_sanguinis_p3-SID1776:0.001006293,(C_sanguinis_p3-SID798:0.000000005,C_sanguinis_p3-SID1772:0.000000005):0.000000005[0.000]):0.000393490[0.877]):0.000826157[0.960]):0.000602693[0.898]):0.000405085[0.878]):0.000780939[0.857]):0.000000005[0.670]):0.000400114[0.390]):0.000993836[0.964]):0.000404039[0.893]):0.000261367[0.749]):0.010761333[1.000]):0.034589944[1.000]):0.006390623[0.061]):0.010984118[0.988]):0.030993033[1.000]):0.017827882[1.000],((((C_pseudogenitalium_CCUG_55013:0.001820548,C_pseudogenitalium_CCUG_27540:0.001830001):0.000475467[0.785],(C_pseudogenitalium_CCUG_18816:0.001383028,(C_pseudogenitalium_CCUG_60159:0.001010020,(C_lipophilum_MC-18:0.0,C_lipophilum_MC-17D:0.0):0.003035790):0.000229989[0.759]):0.000327392[0.773]):0.092199721[1.000],(((C_imitans_NCTC13015:0.000000005,C_imitans_DSM_44264:0.000000005):0.002094412[0.974],(C_imitans_ACRQF:0.002792886,(C_imitans_UMB3161A:0.0,C_imitans_UMB3161-CI310P:0.0):0.002871797):0.002392464[0.910]):0.029102526[1.000],(C_hadale_NML00-0156:0.002099379,((C_gottingense_DSM_108039:0.000000014,(C_gottingense_DSM_108986:0.000204572,C_gottingense_DSM_103494:0.000000005):0.001025299[0.978]):0.002161717[0.991],((C_hadale_NML99-0020:0.001505023,(C_godavarianum_PRD07:0.0,C_godavarianum_LMG_29598:0.0):0.004594728):0.000852154[0.455],((C_hadale_NML92-0415:0.002044391,(C_hadale_NBT06-6:0.0,C_hadale_DSM_105365:0.0):0.004060881):0.000178580[0.627],(C_hadale_NML93-0607:0.002718465,(C_hadale_ACRQI:0.0,C_hadale_ACRQH:0.0,C_hadale_ACRQG:0.0):0.003289474):0.001114087[0.719]):0.000545238[0.779]):0.000561071[0.855]):0.000885214[0.413]):0.034910599[1.000]):0.048691046[1.000]):0.014118080[0.713],(((C_riegelii_PUDD_83A45:0.001473892,(C_riegelii_UMB0243:0.003173942,(C_riegelii_UMB1232:0.003068143,(C_riegelii_JCM_10389:0.0,C_riegelii_FDAARGOS_1114:0.0):0.002728519):0.001327457[0.824]):0.000866371[0.800]):0.059812538[1.000],(C_bouchesdurhonense_SN14:0.057336656,((C_stercoris_TA-R-1:0.025333572,C_aquatimens_CNCTC:0.026613757):0.028386664[1.000],(C_glaucum_DSM_30827:0.003109586,(C_glaucum_JCM_12208:0.0,C_glaucum_DSM_44530:0.0):0.004914924):0.051214984[1.000]):0.012326239[0.737]):0.013101634[0.928]):0.025242344[1.000],(((C_lujinxingii_zg-917:0.0,C_lujinxingii_zg-910:0.0):0.027203286,(C_coyleae_UMB9229:0.000355163,((C_coyleae_UMB8490:0.001205667,C_coyleae_UMB0989:0.001007623):0.000201703[0.764],((C_coyleae_FDAARGOS_1425:0.0,C_coyleae_DSM_44184:0.0):0.000798985,((C_coyleae_MSK033:0.001277271,(C_coyleae_UMB10308:0.001498700,C_coyleae_MSK036:0.000513835):0.000240590[0.403]):0.000485291[0.464],(C_coyleae_FDAARGOS_1492:0.000784113,(C_coyleae_UMB0147:0.001798858,(C_coyleae_MSK104:0.0,C_coyleae_MSK098:0.0,C_coyleae_MSK088:0.0,C_coyleae_MSK028:0.0):0.000823641):0.000602027[0.909]):0.000185464[0.747]):0.000240171[0.449]):0.000206041[0.765]):0.000450263[0.868]):0.026219642[1.000]):0.014801488[0.999],((C_jeddahense_JCB:0.000000005,C_jeddahense_DSM_45997:0.000000005):0.043792038[1.000],(((C_fournieri_Marseille-P2948:0.000000005,C_fournieri_DSM_103271:0.000000005):0.024284512[1.000],((C_wankanglinii_zg-915:0.004041895,C_wankanglinii_zg-913:0.004614363):0.013020506[1.000],(C_ureicelerivorans_IMMIB_RIV-2301:0.003247073,(C_ureicelerivorans_P14_F4:0.003494492,(C_ureicelerivorans_P4_C2:0.004303308,(C_mucifaciens_DSM_44265:0.0,C_mucifaciens_ATCC_700355:0.0):0.004169781):0.000946440[0.443]):0.001066060[0.502]):0.022398631[1.000]):0.008599039[0.999]):0.005228767[0.612],((C_faecium_BL-R-1:0.002716075,(C_lehmanniae_c8Ua_144:0.003439563,C_haemomassiliense_Marseille-Q3615:0.002886090):0.001454323[0.258]):0.005804528[0.996],((C_afermentans_subsp_lipophilum_DSM_44282:0.0,C_afermentans_subsp_lipophilum_CCUG_32105:0.0):0.005111390,((C_pilbarense_JCM_17319:0.000000006,C_pilbarense_CCUG_57942:0.000000005):0.003234918[0.998],(C_afermentans_ACRPV:0.003437687,(C_afermentans_ACRQQ:0.003365411,((C_ihumii_GD7:0.000202945,C_ihumii_DSM_45751:0.000000005):0.002552342[0.999],(C_afermentans_SCPM-O-B-9437_R12:0.002931343,(C_afermentans_subsp_afermentans_LCDC880199:0.0,C_afermentans_subsp_afermentans_DSM_44280:0.0):0.002475673):0.000697467[0.103]):0.000746741[0.284]):0.001249319[0.732]):0.003794038[0.999]):0.001802603[0.904]):0.007301816[0.999]):0.016091735[1.000]):0.013791962[1.000]):0.013841168[0.993]):0.037856186[1.000]):0.013102859[0.999]):0.018783757[0.999]):0.033823568[1.000]):0.025531965[1.000]):0.044203429[1.000]):0.030847875[1.000],(((((C_propinquum_CP2:0.000198045,C_propinquum_CP9:0.000000005):0.000000027[0.721],(C_propinquum_CP6:0.000000005,(C_propinquum_CP7:0.000000005,C_propinquum_CP4:0.000000006):0.000000005[0.000]):0.000000005[0.157]):0.005060555[1.000],(((C_propinquum_KPL2657:0.002390925,C_propinquum_1274_CJEI:0.000694670):0.000654950[0.812],(C_propinquum_KPL3675:0.000000005,(C_propinquum_KPL3967:0.000000005,C_propinquum_KPL2785:0.000000005):0.000657789[0.920]):0.000843481[0.929]):0.000870918[0.926],((C_propinquum_p3-SID581:0.000197921,C_propinquum_KPL3953:0.002579760):0.000000005[0.514],(((C_propinquum_KPL3889:0.000802831,C_propinquum_FDAARGOS_1113:0.001059422):0.000528090[0.074],(C_propinquum_HSID18035:0.000702512,((C_propinquum_CP1:0.001394056,(C_propinquum_DE0547:0.000000005,C_propinquum_DE0530:0.000000005):0.000395561[0.861]):0.001497591[0.957],((C_propinquum_KPL2811:0.000000005,C_propinquum_KPL2755:0.000000005):0.001786203[0.989],(C_propinquum_149_CJEI:0.000000005,C_propinquum_143_CAUR:0.000000005):0.001813175[0.991]):0.000522532[0.687]):0.000752733[0.301]):0.001077812[0.914]):0.000000005[0.670],((C_propinquum_KPL3672:0.001940379,(C_propinquum_KPL4040:0.002977552,(C_propinquum_FDAARGOS_1112:0.0,C_propinquum_DSM_44285:0.0):0.000865379):0.001238056[0.956]):0.000596174[0.767],((C_propinquum_MSK290:0.000694418,(C_propinquum_CP3:0.000397354,C_propinquum_ACRQS:0.000807308):0.001368414[0.976]):0.000825985[0.661],(C_propinquum_MSK124:0.000992403,(C_propinquum_PC1113:0.000987218,(C_propinquum_CP11:0.001792158,(C_propinquum_KPL2804:0.001192512,((C_propinquum_CP8:0.000000006,C_propinquum_CP5:0.000000005):0.002198166[0.998],((C_propinquum_MSK146:0.000000006,C_propinquum_KPL2654:0.000396822):0.000198433[0.721],(C_propinquum_PCR_8:0.0,C_propinquum_PCR11:0.0,C_propinquum_PCR1:0.0):0.000595117):0.000599730[0.926]):0.000195130[0.745]):0.000203205[0.751]):0.000994491[0.967]):0.000259331[0.773]):0.000645587[0.870]):0.001537806[0.957]):0.000445951[0.856]):0.000638646[0.952]):0.000482667[0.875]):0.000265015[0.721]):0.013768311[0.995],((((C_pseudodiphtheriticum_MSK283:0.000970634,C_pseudodiphtheriticum_MSK198:0.000610967):0.001033475[0.937],(C_pseudodiphtheriticum_KPL4066:0.001988333,(C_pseudodiphtheriticum_SCPM-O-B-9663_Don_4:0.000394371,C_pseudodiphtheriticum_KPL2667:0.000592393):0.000591840[0.915]):0.001724919[0.983]):0.000405422[0.234],((C_pseudodiphtheriticum_MSK164:0.001375205,(C_pseudodiphtheriticum_MSK300:0.001186427,(C_pseudodiphtheriticum_MSK184:0.001369491,(C_pseudodiphtheriticum_MSK127:0.000774967,(C_pseudodiphtheriticum_MSK238:0.0,C_pseudodiphtheriticum_MSK168:0.0):0.000212026):0.000789326[0.943]):0.000419462[0.885]):0.000196084[0.350]):0.000207618[0.776],((C_pseudodiphtheriticum_CD1121:0.000813289,(C_pseudodiphtheriticum_PC1145:0.001685080,C_pseudodiphtheriticum_PC1130:0.002091502):0.000586362[0.656]):0.000260542[0.751],((C_pseudodiphtheriticum_MSK223:0.001666714,(C_pseudodiphtheriticum_MSK172:0.000197137,(C_pseudodiphtheriticum_MSK314:0.0,C_pseudodiphtheriticum_MSK141:0.0):0.000000005):0.000703292[0.925]):0.000592866[0.926],((C_pseudodiphtheriticum_MSK166:0.000267433,C_pseudodiphtheriticum_MSK110:0.000325852):0.001884067[0.991],(C_pseudodiphtheriticum_MSK188:0.001557686,(C_pseudodiphtheriticum_MSK202:0.000000005,(C_pseudodiphtheriticum_MSK118:0.000197047,C_pseudodiphtheriticum_MSK311:0.000197070):0.000000005[0.000]):0.001008754[0.973]):0.000606100[0.752]):0.000291467[0.749]):0.000394261[0.850]):0.000510619[0.856]):0.000433558[0.885]):0.001152710[0.935],((C_pseudodiphtheriticum_p3-SID764:0.000000005,C_pseudodiphtheriticum_p3-SID763:0.000197190):0.001005132[0.961],((C_pseudodiphtheriticum_SCPM-O-B-9665_Don_6:0.0,C_pseudodiphtheriticum_SCPM-O-B-9664_Don_5:0.0,C_pseudodiphtheriticum_SCPM-O-B-9662_Don_2:0.0):0.001578552,(((C_pseudodiphtheriticum_DSM_44287:0.000788197,C_pseudodiphtheriticum_SCPM-O-B-9432_R9:0.000985807):0.000196936[0.772],((C_pseudodiphtheriticum_KPL2826:0.000722243,C_pseudodiphtheriticum_MSK305:0.000657956):0.000394571[0.332],(C_pseudodiphtheriticum_KPL3770:0.000509091,(C_pseudodiphtheriticum_KPL4041:0.000903172,C_pseudodiphtheriticum_KPL4025:0.000278954):0.000393813[0.259]):0.000409585[0.775]):0.000263681[0.768]):0.000393956[0.785],((C_pseudodiphtheriticum_KPL3702:0.000789410,(C_pseudodiphtheriticum_KPL4010:0.000000005,C_pseudodiphtheriticum_KPL2773:0.000197132):0.001580680[0.995]):0.000000005[0.350],(C_pseudodiphtheriticum_KPL2621:0.000591247,(C_pseudodiphtheriticum_MSK092:0.000987273,((((C_pseudodiphtheriticum_CP10:0.000197176,C_pseudodiphtheriticum_CPD:0.000000005):0.000394368[0.874],(C_pseudodiphtheriticum_USU1:0.0,C_pseudodiphtheriticum_10700:0.0):0.000591424):0.000196818[0.777],((C_pseudodiphtheriticum_KPL3833:0.000000005,C_pseudodiphtheriticum_KPL2915:0.000197938):0.000787972[0.966],((C_pseudodiphtheriticum_SCPM-O-B-9433_R11:0.0,C_pseudodiphtheriticum_SCPM-O-B-9431_R7:0.0):0.001774547,(C_pseudodiphtheriticum_KPL3772:0.001384366,C_pseudodiphtheriticum_KPL2640:0.000789560):0.000393693[0.868]):0.000393484[0.441]):0.000000005[0.747]):0.000393568[0.939],((C_pseudodiphtheriticum_90VAs_B3:0.000481556,(C_pseudodiphtheriticum_KPL2865:0.000504759,(C_pseudodiphtheriticum_KPL3671:0.000196855,C_pseudodiphtheriticum_KPL3966:0.000198083):0.000282592[0.798]):0.000196901[0.418]):0.000505299[0.881],(C_pseudodiphtheriticum_ACRQT:0.000787643,(C_pseudodiphtheriticum_MSK080:0.000986087,((C_pseudodiphtheriticum_MSK037:0.000196714,(C_pseudodiphtheriticum_HSID17576:0.0,C_pseudodiphtheriticum_HSID17260:0.0,C_pseudodiphtheriticum_HSID17241:0.0):0.000589801):0.000984706[0.970],(C_pseudodiphtheriticum_HSID17575:0.000618833,((C_pseudodiphtheriticum_KPL2834:0.0,C_pseudodiphtheriticum_KPL2733:0.0):0.000762405,(C_pseudodiphtheriticum_KPL2795:0.0,C_pseudodiphtheriticum_HSID17564:0.0):0.000223658):0.000394336[0.677]):0.000367599[0.835]):0.000393902[0.788]):0.000000005[0.000]):0.000000005[0.000]):0.000394020[0.911]):0.000000005[0.000]):0.000196773[0.846]):0.000000005[0.000]):0.000000006[0.795]):0.000000005[0.345]):0.000374101[0.267]):0.001218443[0.926]):0.023556110[1.000]):0.163028043[1.000],(C_incognita_Marseille-Q3630:0.103815773,((C_massiliense_DSM_45435:0.117876569,C_confusum_DSM_44384:0.075591709):0.025575730[0.982],((C_endometrii_LMM-1653:0.077038813,((C_casei_UCMA_3821:0.000670418,(C_casei_JB4:0.001182018,(C_casei_FME59:0.001179988,C_casei_LMG_S-19264:0.000791906):0.000592930[0.930]):0.000720183[0.884]):0.025171164[1.000],((C_ammoniagenes_BL-383-APC-2C:0.000224876,(C_ammoniagenes_T-723:0.000596260,(C_ammoniagenes_KCCM_40472:0.000000005,C_ammoniagenes_DSM_20306:0.000000005):0.000198584[0.785]):0.000371577[0.393]):0.023554716[1.000],((C_stationis_BL-383-APC-3D:0.001321570,(C_stationis_GP108:0.001485032,C_stationis_GA-15:0.001474813):0.000795384[0.377]):0.000798402[0.908],(C_stationis_622_DSM_20302:0.001419633,(C_stationis_LMG_21670:0.000198119,(C_stationis_ATCC_6872:0.000000005,C_stationis_ATCC_21170:0.000396033):0.000000005[0.000]):0.000768816[0.929]):0.000854286[0.892]):0.016137596[1.000]):0.012287468[0.980]):0.081034629[1.000]):0.013109682[0.601],(((C_phocae_M408_89_1:0.0,C_phocae_CCUG_38205T:0.0):0.104445909,((C_lizhenjunii_ZJ-621:0.001473767,C_lizhenjunii_ZJ-599:0.001381530):0.069292714[1.000],((C_phoceense_272:0.000845065,(C_phoceense_MC1:0.001886962,C_phoceense_UFMG-H7:0.000536914):0.000406596[0.222]):0.000902096[0.912],(C_phoceense_20QC2O2:0.001415716,((C_phoceense_LK2538:0.000868804,(C_phoceense_70QC2O2:0.001168159,C_phoceense_60QC2CO:0.000454777):0.009233098[1.000]):0.000725703[0.871],(C_phoceense_4QC4O2:0.001599630,(C_phoceense_92QC2O2:0.000204370,C_phoceense_101QC2CO:0.000406677):0.000434325[0.879]):0.000807514[0.733]):0.000429723[0.631]):0.000107745[0.646]):0.064838354[1.000]):0.013112553[0.085]):0.031602952[1.000],(((((C_singulare_ACRQV:0.002141197,(C_singulare_IBS_B52218:0.001867019,C_singulare_DE0529:0.002991940):0.001003713[0.442]):0.015602468[1.000],((C_minutissimum_NCTC10289:0.0,C_minutissimum_FDAARGOS_1196:0.0):0.005457944,((C_minutissimum_ACRQO:0.000000005,C_minutissimum_ACRQC:0.000000005):0.002940353[0.997],(C_minutissimum_NCTC10288:0.000000005,(C_minutissimum_NCTC10285:0.0,C_minutissimum_NBRC_15361:0.0,C_minutissimum_FDAARGOS_992:0.0,C_minutissimum_FDAARGOS_894:0.0,C_minutissimum_ATCC_23348:0.0):0.000000005):0.002441241[0.995]):0.001571911[0.613]):0.010554346[1.000]):0.008176618[0.949],(((C_aurimucosum_945_CAUR:0.001575463,(C_hiratae_332:0.001179247,(C_hiratae_2274:0.002373490,(C_aurimucosum_UMB1300:0.001734338,C_aurimucosum_15-4290:0.003823618):0.000867203[0.769]):0.000473082[0.261]):0.001131811[0.929]):0.006218064[0.998],((C_aurimucosum_FDAARGOS_1110:0.0,C_aurimucosum_DSM_44827_ATCC_700975:0.0):0.003960372,(C_aurimucosum_UMB8492-1R:0.000930030,(C_aurimucosum_JCM_11766:0.0,C_aurimucosum_FDAARGOS_1109:0.0,C_aurimucosum_DSM_44532:0.0):0.002702636):0.004480429[1.000]):0.006914937[1.000]):0.002923755[0.670],(C_aurimucosum_HESMS017b:0.001369922,((C_guaraldiae_2271:0.002513153,C_guaraldiae_13:0.001512289):0.000676483[0.885],((C_intestinale_B5-R-101:0.000412808,C_aurimucosum_HESN016:0.002445760):0.000604622[0.758],((C_guaraldiae_2218:0.001867855,(C_guaraldiae_2299:0.000861019,C_guaraldiae_2226:0.001005867):0.000801271[0.832]):0.000445513[0.873],((C_hesseae_UMB0043:0.002198303,C_guaraldiae_85:0.001836231):0.000210120[0.756],(C_hesseae_c19Ua_109:0.001605556,C_hesseae_10VPs_Sm8:0.001815721):0.000798019[0.911]):0.000201695[0.470]):0.000412141[0.874]):0.000613441[0.850]):0.000789923[0.910]):0.008344698[1.000]):0.011468819[1.000]):0.041262505[1.000],((C_simulans_EYE_769:0.003112595,((C_simulans_Wattiau:0.000601294,C_simulans_1B08:0.000600240):0.000795874[0.827],(C_simulans_ACRQU:0.001916142,(C_simulans_UMB3162:0.000952479,(C_simulans_PES1:0.002204258,C_simulans_50MNs_SDm2:0.000597461):0.001639958[0.987]):0.000613174[0.871]):0.000250885[0.155]):0.000089186[0.570]):0.017973310[1.000],(C_striatum_KC-Na-01:0.006467448,((C_striatum_NCTC9755:0.000410231,((C_striatum_587_CAUR:0.000465491,((C_striatum_963_CAUR:0.0,C_striatum_962_CAUR:0.0):0.001590385,(C_striatum_MSK002:0.000000005,(C_striatum_MSK064:0.000418958,(C_striatum_FDAARGOS_1197:0.000780539,(C_striatum_NSCs20:0.0,C_striatum_CSc20:0.0):0.000800666):0.000395273[0.666]):0.000371626[0.880]):0.000395910[0.414]):0.000323702[0.792]):0.000197446[0.403],(C_striatum_FFTB-22844:0.001384173,((C_striatum_797_CAUR:0.000593483,C_striatum_MSK005:0.000525551):0.000275369[0.763],((C_striatum_MSK059:0.001190106,(C_striatum_UMB6355:0.000791126,C_striatum_MSK050:0.000396012):0.000792241[0.962]):0.000459647[0.826],(C_striatum_CE91-St29:0.000335101,(C_striatum_FDAARGOS_1116:0.001041945,(C_striatum_ACRQW:0.000000005,(C_striatum_397Q:0.000547005,(C_striatum_640X:0.000883737,(C_striatum_NSCs27:0.0,C_striatum_CSc27:0.0):0.002283356):0.000545453[0.710]):0.001473591[0.989]):0.000196917[0.250]):0.001140010[0.965]):0.000856019[0.890]):0.000915300[0.947]):0.000395945[0.300]):0.000277693[0.739]):0.000711095[0.925]):0.000197732[0.309],(((C_striatum_2130:0.001589417,(C_striatum_2308:0.000198469,(C_striatum_2230:0.000000005,C_striatum_2237:0.000000005):0.000000005[0.000]):0.000794859[0.962]):0.000197736[0.743],((C_striatum_2425:0.000000005,C_striatum_2296:0.000990956):0.000990396[0.961],(C_striatum_3012STDY7069329:0.000797943,((C_striatum_821F:0.001193135,C_striatum_719S:0.000794134):0.000795044[0.945],(C_striatum_SCPM-O-B-9438_R546:0.000790932,(C_striatum_FFDD-460490L377:0.000197503,(C_striatum_FFTB-25757-B:0.0,C_striatum_FFTB-25757-A:0.0):0.000000005):0.000197644[0.754]):0.000395245[0.867]):0.000197541[0.746]):0.000198486[0.776]):0.000197947[0.748]):0.000594748[0.936],(((C_striatum_ATCC_6940:0.000000005,C_striatum_NCTC764:0.000000005):0.000000005[0.000],(C_striatum_NBRC_15291:0.0,C_striatum_FDAARGOS_1054:0.0):0.000000005):0.000791023[0.965],((C_striatum_WP1a:0.000395431,C_striatum_LK37:0.000197728):0.000197667[0.765],((C_striatum_215:0.000596269,(C_striatum_MSK065:0.000323071,(C_striatum_824M:0.000666896,C_striatum_MSK060:0.000922566):0.000593375[0.794]):0.000074714[0.587]):0.000395385[0.909],((C_striatum_MSK067:0.000197780,(C_striatum_1329_CAUR:0.0,C_striatum_1327_CAUR:0.0):0.000395863):0.000000006[0.000],(C_striatum_542_CAUR:0.000995529,((C_striatum_FDAARGOS_1115:0.000596039,C_striatum_216:0.000198912):0.000000005[0.793],((C_striatum_708C:0.0,C_striatum_600M:0.0):0.000198905,(C_striatum_821A:0.0,C_striatum_391E:0.0):0.000198777):0.000795936[0.931]):0.000397399[0.511]):0.000000005[0.000]):0.000989014[0.990]):0.000000005[0.000]):0.000197539[0.786]):0.000197371[0.765]):0.000000006[0.000]):0.002900693[0.985]):0.011483522[1.000]):0.030265854[1.000]):0.016425087[0.999],((C_flavescens_NBRC_14136:0.000000005,(C_flavescens_OJ8:0.0,C_flavescens_CCUG_28791T:0.0):0.000000005):0.073033066[1.000],((C_camporealensis_LK2640:0.000635818,(C_camporealensis_CIP_105508:0.002386327,C_camporealensis_DSM_44610:0.000000005):0.001809532[0.984]):0.071065479[1.000],((((C_curieae_c8Ua_181:0.000203260,C_curieae_CTNIH19:0.000201247):0.004689682[1.000],(C_tuberculostearicum_CTNIH22:0.001952905,(C_tuberculostearicum_CTNIH23:0.002553868,(C_tuberculostearicum_CTNIH21:0.002361283,C_tuberculostearicum_CTNIH20:0.000674445):0.001108072[0.752]):0.000693157[0.315]):0.005180158[1.000]):0.005461428[0.997],((C_yonathiae_KPL2619:0.000612421,(C_yonathiae_c21Ua_68:0.000000005,C_yonathiae_MSK136:0.000000005):0.000797143[0.931]):0.007990811[1.000],((C_aurimucosum_1237_CAUR:0.002972841,(C_kefirresidentii_SB:0.003535863,((C_kefirresidentii_P5_C4:0.000836031,C_kefirresidentii_CTNIH24:0.001380161):0.001595266[0.967],((C_kefirresidentii_MSK185:0.000808433,(C_kefirresidentii_CTNIH27:0.000812148,(C_kefirresidentii_P7_F1:0.000000005,C_kefirresidentii_P7_C1:0.000000005):0.001211196[0.986]):0.000603432[0.910]):0.000401473[0.861],((C_kefirresidentii_FDAARGOS_1055:0.001391205,C_kefirresidentii_EYE_437:0.000829786):0.000201930[0.440],(C_kefirresidentii_p3-SID1570:0.004091269,(C_kefirresidentii_MSK071:0.001008578,(C_kefirresidentii_MSK163:0.000201219,(C_kefirresidentii_MSK194:0.0,C_kefirresidentii_EYE_346:0.0):0.000000005):0.000202306[0.769]):0.000201824[0.444]):0.000221530[0.779]):0.000783713[0.931]):0.000247804[0.744]):0.001746446[0.945]):0.001827222[0.203]):0.006756479[1.000],((((C_marquesiae_PCR_2:0.0,C_marquesiae_PCR26:0.0,C_marquesiae_PCR25:0.0):0.001069624,(C_marquesiae_KPL4083:0.002393256,(C_marquesiae_KPL2835:0.000404348,(C_marquesiae_PCR_3:0.000000005,C_marquesiae_PCR27:0.000202183):0.000404690[0.883]):0.000401853[0.859]):0.000430128[0.864]):0.000226284[0.754],((C_marquesiae_KPL2866:0.000631689,(C_marquesiae_MSK315:0.001787822,(C_marquesiae_KPL2910:0.000809423,C_marquesiae_MSK144:0.001212771):0.000225125[0.719]):0.000201017[0.402]):0.000580259[0.905],((C_marquesiae_MSK281:0.001414580,C_marquesiae_c19Ua_121:0.002685187):0.001019375[0.904],(C_marquesiae_MSK217:0.000805045,(C_marquesiae_MSK087:0.000000005,(C_marquesiae_MSK097:0.0,C_marquesiae_MSK093:0.0):0.000000005):0.001209712[0.990]):0.000000005[0.467]):0.000406482[0.847]):0.001018588[0.956]):0.001362238[0.941],(((C_tuberculostearicum_P5_F2:0.001655862,C_tuberculostearicum_CTNIH17:0.002379650):0.000533009[0.871],(C_tuberculostearicum_CTNIH18:0.002256961,(C_tuberculostearicum_CTNIH9:0.002661903,(C_tuberculostearicum_FDAARGOS_1198:0.000626669,(C_tuberculostearicum_CTNIH10:0.002387433,(C_tuberculostearicum_CTNIH12:0.001012206,(C_tuberculostearicum_CTNIH11:0.002423052,C_tuberculostearicum_KPL3807:0.002055504):0.000839940[0.732]):0.000642752[0.153]):0.000711335[0.113]):0.000761887[0.913]):0.002619199[0.989]):0.000965807[0.751]):0.001970590[0.971],(C_tuberculostearicum_MSK207:0.001985743,((C_pseudogenitalium_ATCC_33035:0.001479654,(C_tuberculostearicum_FDAARGOS_1117:0.0,C_tuberculostearicum_DSM_44922:0.0):0.001570989):0.001164730[0.928],((C_tuberculostearicum_SK141:0.002577281,(C_tuberculostearicum_CTNIH3:0.002831387,C_tuberculostearicum_CIP_102622:0.001435033):0.000233377[0.138]):0.000499635[0.773],(C_tuberculostearicum_CTNIH1:0.001293820,(C_tuberculostearicum_CTNIH4:0.001168570,(C_tuberculostearicum_CTNIH13:0.002625523,C_tuberculostearicum_CTNIH15:0.001822979):0.001530087[0.797]):0.000930487[0.485]):0.000632018[0.630]):0.001051584[0.893]):0.002071480[0.955]):0.001766283[0.760]):0.001523014[0.925]):0.004706916[0.997]):0.001947735[0.857]):0.003517094[0.469]):0.019491797[1.000],(((C_macginleyi_14T514:0.001407527,(C_macginleyi_180126:0.001091093,C_macginleyi_12T66:0.001205900):0.001303625[0.972]):0.000196176[0.112],((C_macginleyi_FDAARGOS_1195:0.000000005,C_macginleyi_CCUG_32361:0.000000005):0.001195554[0.970],((C_macginleyi_06T638:0.000999539,((C_macginleyi_14T631:0.001197919,C_macginleyi_14T168:0.000399409):0.000398789[0.868],(C_macginleyi_171203:0.000000005,C_macginleyi_151011:0.000199249):0.000798583[0.954]):0.000199413[0.752]):0.000589689[0.909],(C_macginleyi_NML_080212:0.000000005,((C_macginleyi_14T424:0.001607658,(C_macginleyi_160812:0.000398664,(C_macginleyi_170718:0.000600097,C_macginleyi_9T245:0.000199974):0.000000005[0.000]):0.000598603[0.940]):0.000798402[0.958],(C_macginleyi_160811:0.000599615,(C_macginleyi_171015:0.000199691,((C_macginleyi_12T220:0.000199696,C_macginleyi_180216:0.000399244):0.000399411[0.387],(C_macginleyi_180208:0.001202536,((C_macginleyi_160603:0.000600158,C_macginleyi_160430:0.000398483):0.000598458[0.871],((C_macginleyi_NML_120205:0.000999984,C_macginleyi_161211:0.000000005):0.000598338[0.918],(C_macginleyi_160806:0.0,C_macginleyi_150801:0.0):0.000398796):0.000000005[0.737]):0.000398390[0.843]):0.000199564[0.809]):0.000000005[0.737]):0.000199507[0.794]):0.000198999[0.768]):0.000201642[0.778]):0.000209661[0.743]):0.000602653[0.827]):0.000221685[0.769]):0.019328065[1.000],(C_accolens_CA7:0.004467315,((C_accolens_MSK270:0.000941786,(C_accolens_MSK121:0.000396468,(C_accolens_MSK161:0.001393652,C_accolens_MSK075:0.000000005):0.000598843[0.847]):0.000654350[0.200]):0.001738171[0.981],(C_accolens_ATCC_49726:0.002174178,(C_accolens_CA4:0.001104562,(((C_accolens_MSK109:0.002834186,C_accolens_KPL3832:0.002377547):0.001149315[0.937],((C_accolens_KPL3926:0.000758466,(C_accolens_MSK079:0.000000005,C_accolens_CA8:0.000000005):0.000838491[0.951]):0.001101801[0.948],(C_accolens_KPL3970:0.000198577,((C_accolens_p3-SID1129:0.000198296,C_accolens_KPL3774:0.000198277):0.000000005[0.764],(C_accolens_KPL4034:0.000000005,(C_accolens_MSK096:0.0,C_accolens_MSK091:0.0,C_accolens_KPL4075:0.0):0.000000005):0.000000005[0.000]):0.000000005[0.000]):0.001445892[0.968]):0.000355654[0.068]):0.000328819[0.775],(((C_accolens_KPL4065:0.000796074,C_accolens_KPL2783:0.000000005):0.001360538[0.983],(C_accolens_CA9:0.001883201,(C_accolens_C781:0.002187044,(C_accolens_MSK125:0.0,C_accolens_MSK099:0.0):0.002054840):0.001156907[0.689]):0.000557771[0.862]):0.000396445[0.379],(((C_accolens_KPL2618:0.001898095,(C_accolens_KPL2859:0.002009284,C_accolens_KPL3703:0.001797378):0.000812460[0.561]):0.000275694[0.422],((C_accolens_KPL3921:0.000000005,C_accolens_C779:0.000199467):0.001201052[0.981],(C_accolens_PCR23:0.0,C_accolens_PCR22:0.0):0.000999260):0.001983199[0.993]):0.000627080[0.914],(((C_accolens_KPL3802:0.000199284,C_accolens_KPL2660:0.000999061):0.000997264[0.972],(C_accolens_KPL2641:0.001396438,(C_accolens_MSK273:0.001526610,(C_accolens_C787:0.003342770,((C_accolens_KPL3647:0.000000005,C_accolens_CA6:0.000000005):0.000703409[0.877],(C_accolens_PCR4:0.0,C_accolens_PCR31:0.0,C_accolens_PCR20:0.0,C_accolens_PCR19:0.0):0.001492383):0.001132159[0.881]):0.000929436[0.915]):0.000264272[0.739]):0.000398946[0.879]):0.000217375[0.750],((C_accolens_KPL2617:0.001951614,(C_accolens_KPL2652:0.001990313,(C_segmentosum_NCTC934:0.002842290,C_accolens_CA5:0.000963357):0.001361858[0.915]):0.000833065[0.798]):0.000187753[0.721],((C_accolens_DSM_44278:0.0,C_accolens_ATCC_49725:0.0):0.001372819,((C_accolens_MSK077:0.0,C_accolens_MSK076:0.0):0.001872157,((C_accolens_MSK070:0.000199163,C_accolens_KPL3674:0.000000005):0.001437526[0.978],(C_accolens_CA1:0.000000005,(C_accolens_CA3:0.000000005,C_accolens_CA2:0.000000005):0.000000006[0.000]):0.000786736[0.921]):0.000992628[0.931]):0.000706191[0.662]):0.000485719[0.530]):0.000438781[0.722]):0.000207081[0.451]):0.000219211[0.748]):0.000510745[0.820]):0.000463714[0.869]):0.000201415[0.748]):0.000829267[0.879]):0.001442948[0.903]):0.005318373[0.990]):0.036145012[1.000]):0.037683826[1.000]):0.014971313[0.997]):0.009108524[0.702]):0.013707631[0.814]):0.015026460[1.000]):0.007772046[0.390]):0.026937842[1.000]):0.019853584[0.986]):0.039555526[1.000]):0.024917548[1.000]):0.020810010[0.997]):0.011139997[0.937]):0.016555625[1.000],((((C_vitaeruminis_Ga6A13:0.000780034,C_vitaeruminis_DSM_20294:0.000808975):0.074968403[1.000],(C_kutscheri_NCTC3655:0.000000005,(C_kutscheri_NCTC949:0.000200389,(C_kutscheri_NCTC11138:0.0,C_kutscheri_DSM_20755:0.0):0.000198816):0.000198719[0.623]):0.111960236[1.000]):0.013372257[0.820],((C_mustelae_DSM_45274:0.074599808,(C_felinum_JCM_12103:0.000000006,(C_felinum_DSM_44508:0.0,C_felinum_CCUG_39943:0.0):0.000000005):0.062009694[1.000]):0.017369972[0.167],((C_matruchotii_ATCC_33806:0.002137842,C_matruchotii_NCTC10206:0.001690429):0.000414567[0.770],(C_matruchotii_ATCC_14266:0.000000005,(C_matruchotii_NCTC10254:0.000000005,C_matruchotii_ATCC_14265:0.000000005):0.000000005[0.000]):0.000603047[0.808]):0.125326319[1.000]):0.039100814[1.000]):0.015132891[0.986],((C_gerontici_W8:0.042032805,(C_pseudopelargi_812CH:0.010612199,(C_pelargi_CCM_8517:0.0,C_pelargi_136_3:0.0):0.012531248):0.032718509[1.000]):0.099850228[1.000],(((((C_silvaticum_PO39_4:0.000200085,(C_silvaticum_PO38_4:0.0,C_silvaticum_PO25_4:0.0,C_silvaticum_PO105_5:0.0,C_silvaticum_PO104_5:0.0,C_silvaticum_PO101_5:0.0,C_silvaticum_05-13:0.0):0.000000005):0.000000005[0.000],((C_silvaticum_PO102_5:0.0,C_silvaticum_PO100_5:0.0):0.000199856,(C_silvaticum_W25:0.0,C_silvaticum_KL1196:0.0,C_silvaticum_KL0957:0.0,C_silvaticum_KL0182:0.0,C_silvaticum_5182:0.0,C_silvaticum_04-13:0.0):0.000599531):0.000000005[0.000]):0.009366252[1.000],((C_ulcerans_131002:0.001128916,(C_ulcerans_TSU-28:0.000481607,(C_ulcerans_NCTC_12077:0.000000005,(C_ulcerans_NCTC8666:0.000000005,C_ramonii_FRC0011:0.000201427):0.000000006[0.742]):0.001131333[0.973]):0.000810063[0.937]):0.001500295[0.960],(C_ulcerans_4940:0.001208656,(C_ulcerans_2590:0.000806831,(((C_ulcerans_NCTC13718:0.0,C_ulcerans_210932:0.0,C_ulcerans_131001:0.0):0.001007901,(C_ulcerans_FRC58:0.000201168,(C_ulcerans_06-16:0.000201263,(C_ulcerans_210931:0.0,C_ulcerans_02-13:0.0):0.000000005):0.000201326[0.789]):0.000402448[0.903]):0.000000005[0.000],((C_ulcerans_P69:0.000603708,C_ulcerans_BR-AD_2649:0.000805212):0.000000005[0.000],((C_ulcerans_4724:0.000402523,(C_ulcerans_BR-AD22:0.000000005,(C_ulcerans_06-19:0.0,C_ulcerans_04-15:0.0):0.000000005):0.000402586[0.881]):0.000201342[0.789],(C_ulcerans_809:0.000403258,((C_ulcerans_NCTC8639:0.0,C_ulcerans_NCTC7910:0.0,C_ulcerans_NCTC7908:0.0,C_ulcerans_FDAARGOS_1118:0.0):0.000201512,(C_ulcerans_5146:0.000402372,(C_ulcerans_4290:0.000000005,((C_ulcerans_MSK011:0.0,C_ulcerans_4243:0.0):0.000805673,((C_ulcerans_MRi49:0.0,C_ulcerans_LIV-14050:0.0,C_ulcerans_20-SIC-1:0.0):0.000201210,((C_ulcerans_KZN-2016-48390:0.000201575,(C_ulcerans_04-3911:0.000000005,C_ulcerans_11031B-1:0.000201580):0.000000005[0.000]):0.000000005[0.000],(C_ulcerans_FH2016-1:0.0,C_ulcerans_211:0.0,C_ulcerans_12109B-1:0.0,C_ulcerans_11030B-1:0.0,C_ulcerans_11022B-1:0.0,C_ulcerans_11021B-1:0.0,C_ulcerans_102:0.0):0.000000005):0.000000005[0.000]):0.000603917[0.916]):0.000403190[0.414]):0.000605211[0.892]):0.000604916[0.911]):0.000201387[0.784]):0.000000005[0.000]):0.000201291[0.843]):0.000000005[0.000]):0.000000006[0.850]):0.000201505[0.410]):0.001001684[0.939]):0.002617386[0.949]):0.007780762[0.991],(C_pseudotuberculosis_262:0.000498286,(((C_pseudotuberculosis_I37:0.000199892,(C_pseudotuberculosis_191000189:0.000199912,(C_pseudotuberculosis_Cp162:0.0,C_pseudotuberculosis_CVUAS_3361:0.0,C_pseudotuberculosis_CVUAS_3357:0.0,C_pseudotuberculosis_CVUAS_3338:0.0,C_pseudotuberculosis_CVUAS_3337:0.0):0.000000005):0.000000005[0.000]):0.000199893[0.850],((C_pseudotuberculosis_CVUAS_34905:0.0,C_pseudotuberculosis_CVUAS_34900:0.0):0.000199924,(C_pseudotuberculosis_KL_359:0.0,C_pseudotuberculosis_KL_302:0.0,C_pseudotuberculosis_KL_293:0.0,C_pseudotuberculosis_G1:0.0,C_pseudotuberculosis_CVUAS_55832:0.0,C_pseudotuberculosis_CVUAS_42582:0.0,C_pseudotuberculosis_CVUAS_33314:0.0,C_pseudotuberculosis_CVUAS_32842:0.0,C_pseudotuberculosis_CVUAS_328342:0.0,C_pseudotuberculosis_CVUAS_32746:0.0,C_pseudotuberculosis_CVUAS_32689:0.0,C_pseudotuberculosis_CVUAS_32656:0.0,C_pseudotuberculosis_BA3:0.0):0.000000005):0.000000006[0.000]):0.001607067[0.997],((((C_pseudotuberculosis_35:0.000200145,(C_pseudotuberculosis_48:0.0,C_pseudotuberculosis_33:0.0):0.000000005):0.000000005[0.000],(C_pseudotuberculosis_46:0.0,C_pseudotuberculosis_43:0.0,C_pseudotuberculosis_39:0.0,C_pseudotuberculosis_38:0.0,C_pseudotuberculosis_36:0.0,C_pseudotuberculosis_34:0.0,C_pseudotuberculosis_32:0.0,C_pseudotuberculosis_31:0.0):0.000000005):0.000800955[0.968],(((C_pseudotuberculosis_E19:0.000200077,(C_pseudotuberculosis_CIP_5297:0.0,C_pseudotuberculosis_258:0.0):0.000400139):0.000000005[0.856],(C_pseudotuberculosis_NCTC4656:0.0,C_pseudotuberculosis_Cp_Eq_BR01:0.0,C_pseudotuberculosis_CCUG_27541:0.0):0.000000005):0.000000005[0.700],((C_pseudotuberculosis_MB278:0.000400394,(C_pseudotuberculosis_MEX31:0.0,C_pseudotuberculosis_MB295:0.0):0.000000005):0.000000005[0.000],((C_pseudotuberculosis_MEX30:0.000610476,C_pseudotuberculosis_MB66:0.000000005):0.000000005[0.000],((C_pseudotuberculosis_MB14:0.000000005,C_pseudotuberculosis_MB77:0.000000005):0.000000005[0.000],((C_pseudotuberculosis_MB16:0.000198770,(C_pseudotuberculosis_MB30:0.000000005,C_pseudotuberculosis_MB154:0.000817464):0.000797668[0.956]):0.000000005[0.646],(C_pseudotuberculosis_MB205:0.0,C_pseudotuberculosis_MB201:0.0,C_pseudotuberculosis_MB186:0.0,C_pseudotuberculosis_MB184:0.0,C_pseudotuberculosis_MB183:0.0,C_pseudotuberculosis_MB182:0.0,C_pseudotuberculosis_MB180:0.0,C_pseudotuberculosis_MB177:0.0,C_pseudotuberculosis_MB176:0.0,C_pseudotuberculosis_MB174:0.0,C_pseudotuberculosis_MB172:0.0,C_pseudotuberculosis_MB168:0.0,C_pseudotuberculosis_MB167:0.0,C_pseudotuberculosis_MB166:0.0,C_pseudotuberculosis_MB165:0.0,C_pseudotuberculosis_MB163:0.0,C_pseudotuberculosis_MB156:0.0,C_pseudotuberculosis_MB124:0.0,C_pseudotuberculosis_MB122:0.0,C_pseudotuberculosis_MB11:0.0,C_pseudotuberculosis_MB109:0.0,C_pseudotuberculosis_MB106:0.0,C_pseudotuberculosis_316:0.0,C_pseudotuberculosis_MB89:0.0,C_pseudotuberculosis_MB83:0.0,C_pseudotuberculosis_MB6:0.0,C_pseudotuberculosis_MB52:0.0,C_pseudotuberculosis_MB5:0.0,C_pseudotuberculosis_MB46:0.0,C_pseudotuberculosis_MB45:0.0,C_pseudotuberculosis_MB44:0.0,C_pseudotuberculosis_MB325:0.0,C_pseudotuberculosis_MB32:0.0,C_pseudotuberculosis_MB302:0.0,C_pseudotuberculosis_MB292:0.0,C_pseudotuberculosis_MB271:0.0,C_pseudotuberculosis_MB27:0.0,C_pseudotuberculosis_MB239:0.0,C_pseudotuberculosis_MB238:0.0,C_pseudotuberculosis_MB235:0.0,C_pseudotuberculosis_MB216:0.0):0.000000005):0.000000005[0.000]):0.000000005[0.000]):0.000000006[0.000]):0.000397621[0.893]):0.000397587[0.881]):0.000596795[0.916],((C_pseudotuberculosis_E56:0.000000005,C_pseudotuberculosis_E55:0.000000005):0.000996000[0.977],((C_pseudotuberculosis_226:0.000000005,((C_pseudotuberculosis_CP_K17:0.000000005,(C_pseudotuberculosis_CVUAS_2997:0.000199814,C_pseudotuberculosis_P54B96:0.000000005):0.000000005[0.000]):0.000000005[0.000],((C_pseudotuberculosis_1463:0.000000005,(C_pseudotuberculosis_267:0.000603133,(C_pseudotuberculosis_XH02:0.000000005,C_pseudotuberculosis_KM01:0.000200473):0.000200475[0.897]):0.000000006[0.867]):0.000000005[0.000],((C_pseudotuberculosis_I19:0.0,C_pseudotuberculosis_42_02-A:0.0):0.000000005,(C_pseudotuberculosis_PAT10:0.000000005,(C_pseudotuberculosis_c13:0.0,C_pseudotuberculosis_PAT16:0.0,C_pseudotuberculosis_PAT14:0.0,C_pseudotuberculosis_NCTC4681:0.0,C_pseudotuberculosis_MEX29:0.0,C_pseudotuberculosis_MEX25:0.0,C_pseudotuberculosis_DSM_20689:0.0,C_pseudotuberculosis_CVUAS_4988:0.0,C_pseudotuberculosis_CP_K95:0.0,C_pseudotuberculosis_CP_K84:0.0,C_pseudotuberculosis_CP_K71:0.0,C_pseudotuberculosis_CP_K68:0.0,C_pseudotuberculosis_CP_K67:0.0,C_pseudotuberculosis_CP_K66:0.0,C_pseudotuberculosis_CP_K62:0.0,C_pseudotuberculosis_CP_K61:0.0,C_pseudotuberculosis_CP_K60:0.0,C_pseudotuberculosis_CP_K59:0.0,C_pseudotuberculosis_CP_K5:0.0,C_pseudotuberculosis_CP_K4:0.0,C_pseudotuberculosis_CP_K35:0.0,C_pseudotuberculosis_CP_K34:0.0,C_pseudotuberculosis_CP_K30:0.0,C_pseudotuberculosis_CP_K20:0.0,C_pseudotuberculosis_CP_K18:0.0,C_pseudotuberculosis_CP_K15:0.0,C_pseudotuberculosis_CP_K14:0.0,C_pseudotuberculosis_CP_K117:0.0,C_pseudotuberculosis_CP_K116:0.0,C_pseudotuberculosis_CP_K115:0.0,C_pseudotuberculosis_CP_K114:0.0,C_pseudotuberculosis_CP_K113:0.0,C_pseudotuberculosis_CP_K109:0.0,C_pseudotuberculosis_CP_K107:0.0,C_pseudotuberculosis_CP_K106:0.0,C_pseudotuberculosis_CP_K105:0.0,C_pseudotuberculosis_CP_K103:0.0,C_pseudotuberculosis_CP_K102:0.0,C_pseudotuberculosis_C231:0.0,C_pseudotuberculosis_ATCC_19410:0.0,C_pseudotuberculosis_29156:0.0,C_pseudotuberculosis_12CS0282:0.0):0.000000005):0.000000005[0.000]):0.000000005[1.000]):0.000000005[0.000]):0.000000005[0.000]):0.000599786[0.953],((C_pseudotuberculosis_OVID04:0.000199880,(C_pseudotuberculosis_OVICCA32:0.000199877,(C_pseudotuberculosis_SP165:0.0,C_pseudotuberculosis_PA09:0.0,C_pseudotuberculosis_PA08:0.0,C_pseudotuberculosis_PA07:0.0,C_pseudotuberculosis_PA04:0.0,C_pseudotuberculosis_PA01:0.0,C_pseudotuberculosis_OVIZ01:0.0,C_pseudotuberculosis_OVI1FL:0.0,C_pseudotuberculosis_N1:0.0,C_pseudotuberculosis_E9:0.0,C_pseudotuberculosis_E7:0.0,C_pseudotuberculosis_E16:0.0,C_pseudotuberculosis_E14:0.0,C_pseudotuberculosis_E13:0.0,C_pseudotuberculosis_Cap1R:0.0,C_pseudotuberculosis_Cap1C:0.0,C_pseudotuberculosis_A31:0.0,C_pseudotuberculosis_A27:0.0,C_pseudotuberculosis_414:0.0,C_pseudotuberculosis_38MAT:0.0,C_pseudotuberculosis_206:0.0,C_pseudotuberculosis_17:0.0,C_pseudotuberculosis_133:0.0):0.000000005):0.000000005[0.000]):0.000199902[0.867],((C_pseudotuberculosis_Ft_2193_67:0.000000005,(C_pseudotuberculosis_CS_10:0.0,C_pseudotuberculosis_48252:0.0):0.000000005):0.000199911[0.863],(C_pseudotuberculosis_826:0.000000005,(((C_pseudotuberculosis_MEX9:0.0,C_pseudotuberculosis_MEX2:0.0):0.000000005,(C_pseudotuberculosis_MEX1:0.000000005,((C_pseudotuberculosis_3_99-5:0.000600860,C_pseudotuberculosis_CVUAS_32354:0.000199870):0.000000005[0.794],(C_pseudotuberculosis_OVI03:0.000399918,(C_pseudotuberculosis_PO222_4-1:0.0,C_pseudotuberculosis_FRC41:0.0,C_pseudotuberculosis_CP_K58:0.0,C_pseudotuberculosis_CP_K12:0.0):0.000199875):0.000000006[0.737]):0.000000005[0.000]):0.000000005[1.000]):0.000000005[0.000],(C_pseudotuberculosis_PO269-5:0.000000005,((C_pseudotuberculosis_Cap5W:0.000000005,(C_pseudotuberculosis_OVI2C:0.000000005,C_pseudotuberculosis_12C:0.000201478):0.000199923[0.862]):0.000000005[0.000],(C_pseudotuberculosis_sigC:0.0,C_pseudotuberculosis_sigB:0.0,C_pseudotuberculosis_phoP:0.0,C_pseudotuberculosis_VD57:0.0,C_pseudotuberculosis_T1:0.0,C_pseudotuberculosis_SigmaE:0.0,C_pseudotuberculosis_SigM:0.0,C_pseudotuberculosis_SigK:0.0,C_pseudotuberculosis_SigH:0.0,C_pseudotuberculosis_SigD:0.0,C_pseudotuberculosis_PA02:0.0,C_pseudotuberculosis_OVIOS02:0.0,C_pseudotuberculosis_OVIAF1:0.0,C_pseudotuberculosis_MIC6:0.0,C_pseudotuberculosis_Cp13:0.0,C_pseudotuberculosis_Cap8W:0.0,C_pseudotuberculosis_Cap4W:0.0,C_pseudotuberculosis_Cap1W:0.0,C_pseudotuberculosis_CR07:0.0,C_pseudotuberculosis_CAPNAT1:0.0,C_pseudotuberculosis_CAPMI05:0.0,C_pseudotuberculosis_CAPMI03:0.0,C_pseudotuberculosis_CAPJ4:0.0,C_pseudotuberculosis_CAPGE03:0.0,C_pseudotuberculosis_CAP3W:0.0,C_pseudotuberculosis_99MAT:0.0,C_pseudotuberculosis_87MAT:0.0,C_pseudotuberculosis_798:0.0,C_pseudotuberculosis_4600:0.0,C_pseudotuberculosis_4480:0.0,C_pseudotuberculosis_4394:0.0,C_pseudotuberculosis_3145:0.0,C_pseudotuberculosis_1904:0.0,C_pseudotuberculosis_1849:0.0,C_pseudotuberculosis_1197:0.0,C_pseudotuberculosis_1089:0.0,C_pseudotuberculosis_1079:0.0,C_pseudotuberculosis_1002B:0.0,C_pseudotuberculosis_1002:0.0,C_pseudotuberculosis_04MAT:0.0):0.000000005):0.000199813[0.913]):0.000000005[0.396]):0.000000005[0.000]):0.000000005[0.000]):0.000199811[0.836]):0.000000005[0.000]):0.000199629[0.765]):0.000795440[0.960]):0.000393751[0.876]):0.000306339[0.756]):0.011475721[1.000]):0.053242804[1.000],(((C_rouxii_58111:0.0,C_rouxii_21395:0.0):0.000209264,(C_rouxii_FRC0190:0.001185822,(C_rouxii_70863:0.0,C_rouxii_70862:0.0):0.000807490):0.000198648[0.403]):0.003705114[0.990],((C_belfantii_01-17:0.000199911,((C_belfantii_07-14:0.000399674,(C_belfantii_01-13:0.000999006,(C_belfantii_04-16:0.000400988,(C_belfantii_FRC0043:0.000399643,(C_belfantii_04-17:0.0,C_belfantii_01-16:0.0):0.000000005):0.000399518[0.892]):0.000199792[0.774]):0.000199510[0.764]):0.000000005[0.000],(C_belfantii_10-14:0.000199692,((C_belfantii_ERC000028:0.000599170,(C_belfantii_03-11:0.000599022,(C_belfantii_04-11:0.000605899,C_belfantii_01-12:0.001000584):0.000399063[0.862]):0.000199701[0.765]):0.000199645[0.787],(C_belfantii_02-14:0.000199791,((C_belfantii_14-14:0.0,C_belfantii_13-14:0.0):0.000199985,(C_belfantii_01-11:0.0,C_belfantii_01-10:0.0):0.000000005):0.000601202[0.952]):0.000199740[0.779]):0.000000006[0.000]):0.000199498[0.906]):0.000000005[0.000]):0.007631205[1.000],((((C_diphtheriae_BH8:0.000999332,(C_diphtheriae_bv_mitis_GMR-D-2518:0.0,C_diphtheriae_bv_mitis_GMR-D-10018:0.0):0.001203991):0.000197737[0.751],(C_diphtheriae_bv_mitis_01-18:0.000797776,(C_diphtheriae_bv_mitis_2929:0.000199196,(C_diphtheriae_bv_mitis_645:0.0,C_diphtheriae_bv_mitis_1482:0.0):0.000398395):0.001597947[0.995]):0.000397979[0.838]):0.000399112[0.897],((C_diphtheriae_5015:0.001311384,(C_diphtheriae_rz693:0.000199040,C_diphtheriae_rz373:0.000199070):0.000482316[0.863]):0.000398367[0.419],(C_diphtheriae_bv_mitis_PC0646:0.000398618,(C_diphtheriae_CD1032:0.000724223,(C_diphtheriae_c111:0.000924374,((C_diphtheriae_c325:0.0,C_diphtheriae_c20:0.0):0.000000005,(C_diphtheriae_c488:0.0,C_diphtheriae_c326:0.0,C_diphtheriae_c324:0.0):0.000000005):0.000668592[0.930]):0.000398161[0.401]):0.000469000[0.870]):0.000282139[0.737]):0.000115359[0.631]):0.000198949[0.754],((C_diphtheriae_15262:0.000598399,(((C_diphtheriae_bv_intermedius_NCTC_5011:0.000000005,C_diphtheriae_bv_intermedius_CCUG_2706A:0.000199220):0.001358320[0.986],(((C_diphtheriae_bv_gravis_09-15:0.000599061,C_diphtheriae_bv_gravis_07-18:0.000199028):0.000620610[0.937],(C_diphtheriae_HC04:0.000418756,(C_diphtheriae_HC07:0.000598377,C_diphtheriae_HC03:0.000000005):0.001576673[0.954]):0.001198951[0.977]):0.001145842[0.953],((C_diphtheriae_bv_mitis_632_19:0.0,C_diphtheriae_bv_mitis_6272_17:0.0,C_diphtheriae_bv_mitis_38009_20:0.0,C_diphtheriae_bv_mitis_230_19:0.0):0.000198826,(C_diphtheriae_bv_mitis_824_20:0.0,C_diphtheriae_bv_mitis_08-19:0.0,C_diphtheriae_bv_mitis_07-19:0.0,C_diphtheriae_bv_mitis_05-19:0.0,C_diphtheriae_bv_mitis_02-19:0.0):0.000000005):0.000428570[0.859]):0.000406855[0.396]):0.000427879[0.746],(C_diphtheriae_ST378-KZN-2016-48347:0.000000006,(C_diphtheriae_ST378-KZN-2015-45786:0.000000005,(C_diphtheriae_ST378-KZN-2015-45902:0.000198900,(C_diphtheriae_ST378-KZN-2016-48412:0.0,C_diphtheriae_ST378-KZN-2015-45903:0.0,C_diphtheriae_ST378-KZN-2015-45791:0.0,C_diphtheriae_ST378-KZN-2015-45790:0.0,C_diphtheriae_ST378-KZN-2015-45789:0.0,C_diphtheriae_ST378-KZN-2015-45788:0.0,C_diphtheriae_ST378-KZN-2015-45787:0.0,C_diphtheriae_ST378-KZN-2015-45785:0.0,C_diphtheriae_ST378-KZN-2015-45466:0.0,C_diphtheriae_ST378-KZN-2015-45465:0.0,C_diphtheriae_ST378-KZN-2015-45464:0.0,C_diphtheriae_ST378-KZN-2015-45463:0.0,C_diphtheriae_ST378-KZN-2015-45462:0.0,C_diphtheriae_ST378-KZN-2015-45461:0.0):0.000000005):0.000000005[0.000]):0.000000005[0.000]):0.000787764[0.942]):0.000208146[0.738]):0.000397199[0.880],(((C_diphtheriae_bv_mitis_176:0.000200850,(C_diphtheriae_CD1040:0.0,C_diphtheriae_CD1033:0.0):0.001415328):0.000404595[0.826],((C_diphtheriae_rz597:0.000000005,C_diphtheriae_rz319:0.000000005):0.000995360[0.980],(C_diphtheriae_bv_mitis_08-16:0.0,C_diphtheriae_bv_mitis_07-16:0.0):0.000399795):0.000201491[0.759]):0.001006942[0.967],(((C_diphtheriae_rz356:0.001604699,((C_diphtheriae_bv_mitis_10-15:0.000415465,C_diphtheriae_WD68:0.000997961):0.000199380[0.404],(C_diphtheriae_bv_mitis_18-13:0.0,C_diphtheriae_bv_mitis_15-13:0.0):0.000580352):0.000216276[0.735]):0.000199591[0.781],(((((C_diphtheriae_INCA_402:0.000546893,C_diphtheriae_CD1036:0.000848075):0.000797365[0.930],(C_diphtheriae_bv_mitis_NC03529:0.000000005,(C_diphtheriae_c21:0.0,C_diphtheriae_NCTC3529:0.0):0.000000005):0.001346727[0.982]):0.000250091[0.769],(C_diphtheriae_bv_mitis_08-18:0.001401612,(C_diphtheriae_31A:0.001001712,((C_diphtheriae_bv_mitis_05-17:0.000000005,C_diphtheriae_bv_mitis_04-19:0.000199021):0.000398348[0.884],(((C_diphtheriae_FDAARGOS_1553:0.0,C_diphtheriae_DSM_43989:0.0):0.000000005,((C_diphtheriae_bv_mitis_NCTC380:0.000200651,C_diphtheriae_CMCC38007:0.000398254):0.000000005[0.439],(C_diphtheriae_PW8:0.0,C_diphtheriae_CN2000:0.0):0.000000005):0.000000005[0.000]):0.001994346[0.995],((C_diphtheriae_bv_mitis_ISS_3319:0.0,C_diphtheriae_C7_beta:0.0):0.000000005,((C_diphtheriae_SCPM-O-B-4453:0.0,C_diphtheriae_FDAARGOS_1552:0.0):0.000000005,(C_diphtheriae_subsp_diphtheriae_FDAARGOS_1554:0.0,C_diphtheriae_NCTC11397:0.0,C_diphtheriae_DSM_44123:0.0):0.000000005):0.000000005[0.000]):0.001196610[0.975]):0.000597558[0.907]):0.000398316[0.877]):0.000198746[0.402]):0.000000005[0.000]):0.000198945[0.914],((C_diphtheriae_WD64:0.001206703,C_diphtheriae_HC02:0.001401057):0.000796879[0.924],(C_diphtheriae_TH1337:0.001419256,(C_diphtheriae_bv_mitis_12-18:0.000617338,(((C_diphtheriae_c198:0.000215186,C_diphtheriae_BQ11:0.001382856):0.000596393[0.876],(C_diphtheriae_c122:0.000000005,C_diphtheriae_c113:0.000000005):0.000413977[0.896]):0.000761813[0.914],(C_diphtheriae_rz656:0.000596925,((C_diphtheriae_c123:0.000398926,((C_diphtheriae_bv_mitis_847:0.0,C_diphtheriae_bv_gravis_1360:0.0):0.000000005,(C_diphtheriae_bv_mitis_4568:0.000000005,(C_diphtheriae_50:0.0,C_diphtheriae_1050:0.0):0.000000005):0.000000005[0.000]):0.000198526[0.780]):0.000198564[0.800],((C_diphtheriae_rz252:0.0,C_diphtheriae_CD1008:0.0,C_diphtheriae_CD1005:0.0,C_diphtheriae_B-D-16-78:0.0):0.000000005,(C_diphtheriae_rz378:0.000000006,(C_diphtheriae_rz659:0.0,C_diphtheriae_rz658:0.0,C_diphtheriae_rz600:0.0,C_diphtheriae_rz553:0.0,C_diphtheriae_rz379:0.0):0.000000005):0.000198628[0.848]):0.000595892[0.948]):0.000000005[0.000]):0.000215592[0.778]):0.000198599[0.403]):0.001180791[0.976]):0.000000005[0.633]):0.000395731[0.819]):0.000000005[0.745],(C_diphtheriae_rz632:0.000996983,(C_diphtheriae_05-14:0.001599692,(C_diphtheriae_ST402-SA-1980-2337:0.000598816,(C_diphtheriae_NML191344:0.000198758,(C_diphtheriae_NML160206:0.000198838,(C_diphtheriae_bv_mitis_NML181119:0.0,C_diphtheriae_bv_mitis_NML181118:0.0,C_diphtheriae_bv_mitis_NML181117:0.0,C_diphtheriae_bv_mitis_NML181116:0.0,C_diphtheriae_bv_mitis_NML181115:0.0,C_diphtheriae_bv_mitis_NML181114:0.0,C_diphtheriae_bv_mitis_NML181067:0.0,C_diphtheriae_bv_mitis_NML180700:0.0,C_diphtheriae_bv_mitis_NML180665:0.0,C_diphtheriae_bv_mitis_NML180608:0.0,C_diphtheriae_bv_mitis_NML180219:0.0,C_diphtheriae_bv_mitis_NML180121:0.0,C_diphtheriae_bv_mitis_NML180009:0.0,C_diphtheriae_bv_mitis_NML180008:0.0,C_diphtheriae_bv_mitis_NML180007:0.0,C_diphtheriae_bv_mitis_NML171467:0.0,C_diphtheriae_bv_mitis_NML171466:0.0,C_diphtheriae_bv_mitis_NML171361:0.0,C_diphtheriae_bv_mitis_NML171290-1:0.0,C_diphtheriae_bv_mitis_NML170312:0.0,C_diphtheriae_bv_mitis_NML170138:0.0,C_diphtheriae_bv_mitis_NML160943:0.0,C_diphtheriae_bv_mitis_NML160506-1:0.0,C_diphtheriae_bv_mitis_NML160236:0.0,C_diphtheriae_bv_mitis_NML160097:0.0,C_diphtheriae_bv_mitis_NML160071:0.0,C_diphtheriae_bv_mitis_NML151201:0.0,C_diphtheriae_bv_mitis_NML151200:0.0,C_diphtheriae_bv_mitis_NML150910:0.0,C_diphtheriae_bv_mitis_NML150834:0.0,C_diphtheriae_bv_mitis_NML150665:0.0,C_diphtheriae_bv_mitis_NML150594:0.0,C_diphtheriae_bv_mitis_NML150471:0.0,C_diphtheriae_bv_mitis_NML150375:0.0,C_diphtheriae_bv_mitis_NML150128:0.0,C_diphtheriae_bv_mitis_NML140951:0.0,C_diphtheriae_bv_mitis_NML130165:0.0,C_diphtheriae_bv_mitis_NML110268:0.0,C_diphtheriae_bv_mitis_NML100462:0.0,C_diphtheriae_bv_mitis_NML100231:0.0,C_diphtheriae_bv_mitis_NML090552:0.0,C_diphtheriae_NML200132:0.0,C_diphtheriae_NML190968:0.0,C_diphtheriae_NML190940:0.0,C_diphtheriae_NML190621:0.0,C_diphtheriae_NML190609:0.0,C_diphtheriae_NML190608:0.0,C_diphtheriae_NML190579:0.0,C_diphtheriae_NML190578:0.0,C_diphtheriae_NML190572:0.0,C_diphtheriae_NML190535:0.0,C_diphtheriae_NML170013:0.0,C_diphtheriae_NML100417:0.0,C_diphtheriae_NML100214:0.0,C_diphtheriae_NML100091:0.0,C_diphtheriae_NML100065:0.0,C_diphtheriae_CDCE_8392:0.0):0.000000005):0.000000006[0.000]):0.000996692[0.965]):0.000000005[0.792]):0.000795410[0.351]):0.000596921[0.925]):0.000198150[0.753]):0.000198851[0.703],((C_diphtheriae_768a:0.000798088,((C_diphtheriae_bv_gravis_ISS_4060:0.000398995,(C_diphtheriae_bv_gravis_5191:0.000199208,((C_diphtheriae_bv_mitis_5201:0.000199206,C_diphtheriae_bv_gravis_1054:0.000200241):0.000000005[0.000],(C_diphtheriae_bv_gravis_4727:0.0,C_diphtheriae_bv_gravis_2926:0.0,C_diphtheriae_bv_gravis_2163:0.0):0.000000005):0.000000005[0.914]):0.000000006[0.000]):0.000000005[0.392],(C_diphtheriae_bv_mitis_2370:0.000199214,(C_diphtheriae_bv_mitis_987:0.0,C_diphtheriae_bv_mitis_74:0.0,C_diphtheriae_bv_mitis_728:0.0,C_diphtheriae_bv_mitis_5171:0.0,C_diphtheriae_bv_mitis_5085:0.0,C_diphtheriae_bv_mitis_5005:0.0,C_diphtheriae_bv_mitis_4774:0.0,C_diphtheriae_bv_mitis_4726:0.0,C_diphtheriae_bv_mitis_4552:0.0,C_diphtheriae_bv_mitis_4288:0.0,C_diphtheriae_bv_mitis_2915:0.0,C_diphtheriae_bv_mitis_2686:0.0,C_diphtheriae_bv_mitis_2650:0.0,C_diphtheriae_bv_gravis_5162:0.0,C_diphtheriae_bv_gravis_5138:0.0,C_diphtheriae_bv_gravis_4994:0.0,C_diphtheriae_bv_gravis_4502:0.0,C_diphtheriae_bv_gravis_4069:0.0,C_diphtheriae_bv_gravis_2399:0.0,C_diphtheriae_bv_gravis_209:0.0,C_diphtheriae_bv_gravis_11-14:0.0,C_diphtheriae_2379:0.0):0.000000005):0.000000005[0.000]):0.000000005[0.000]):0.000964574[0.965],((C_diphtheriae_bv_mitis_15-14:0.000601447,((C_diphtheriae_FDAARGOS_1592:0.000000005,(C_diphtheriae_c25:0.0,C_diphtheriae_NCTC7838:0.0):0.000998805):0.000399930[0.662],(C_diphtheriae_bv_gravis_4425:0.000000005,(C_diphtheriae_bv_gravis_5027:0.0,C_diphtheriae_bv_gravis_4505:0.0,C_diphtheriae_bv_gravis_1791:0.0):0.000000005):0.000398791[0.849]):0.001597920[0.991]):0.000623459[0.906],(((C_diphtheriae_bv_mitis_5200:0.0,C_diphtheriae_5197:0.0):0.000000005,(C_diphtheriae_bv_mitis_5152:0.0,C_diphtheriae_bv_mitis_4010:0.0,C_diphtheriae_4461:0.0):0.000000005):0.001535792[0.982],(((C_diphtheriae_bv_mitis_13-15:0.000198972,C_diphtheriae_ST395-SA-1980-6853:0.000198818):0.000198854[0.812],(C_diphtheriae_ST395-KZN-2015-45792:0.000198856,(C_diphtheriae_ST395-KZN-2015-45784:0.0,C_diphtheriae_ST395-KZN-2015-45237:0.0,C_diphtheriae_ST390-CPT-2015-46337:0.0):0.000000005):0.000000005[0.000]):0.000397898[0.874],(((C_diphtheriae_FFDD-204852L380:0.001718328,(C_diphtheriae_FJCDC2019064:0.000998309,(C_diphtheriae_46_F:0.000000005,(C_diphtheriae_rz523:0.000000005,C_diphtheriae_bv_mitis_02-16:0.001394183):0.000398646[0.248]):0.000597981[0.932]):0.000472599[0.883]):0.000198757[0.370],(C_diphtheriae_bv_mitis_61-14:0.0,C_diphtheriae_bv_mitis_60-14:0.0,C_diphtheriae_bv_mitis_28-14:0.0,C_diphtheriae_bv_mitis_27-13:0.0,C_diphtheriae_bv_mitis_13-13:0.0,C_diphtheriae_bv_mitis_09-14:0.0,C_diphtheriae_bv_mitis_08-15:0.0,C_diphtheriae_bv_mitis_07-15:0.0,C_diphtheriae_bv_mitis_06-17:0.0,C_diphtheriae_bv_mitis_06-15:0.0,C_diphtheriae_bv_mitis_03-16:0.0,C_diphtheriae_bv_gravis_79-16:0.0,C_diphtheriae_02-12:0.0):0.000470860):0.000323633[0.795],((C_diphtheriae_VA01:0.000597801,((C_diphtheriae_HICD201901:0.000797594,C_diphtheriae_86215:0.001595868):0.000198314[0.752],(C_diphtheriae_bv_gravis_01-14:0.000600112,(C_diphtheriae_bv_gravis_5064:0.000198937,(C_diphtheriae_bv_gravis_ISS_4749:0.0,C_diphtheriae_bv_gravis_ISS_4746:0.0,C_diphtheriae_bv_gravis_4004:0.0,C_diphtheriae_bv_gravis_11-18:0.0,C_diphtheriae_bv_gravis_01-19:0.0,C_diphtheriae_Aberdeen:0.0):0.000000005):0.000796405[0.954]):0.000399969[0.885]):0.000399561[0.874]):0.000399840[0.885],((C_diphtheriae_bv_gravis_05-15:0.000398220,C_diphtheriae_bv_mitis_16-13:0.001026225):0.000204098[0.767],(((C_diphtheriae_HC01:0.0,C_diphtheriae_241:0.0):0.000524028,(C_diphtheriae_TH510:0.000897080,(C_diphtheriae_bv_gravis_08-14:0.000000005,C_diphtheriae_WD62:0.000200509):0.000524324[0.864]):0.000798192[0.916]):0.000273158[0.758],(((C_diphtheriae_bv_gravis_4915:0.000597568,((C_diphtheriae_bv_gravis_03-19:0.0,C_diphtheriae_CD1075:0.0):0.000000005,(C_diphtheriae_c517:0.0,C_diphtheriae_c319:0.0,C_diphtheriae_c110:0.0):0.000397694):0.000198828[0.407]):0.000198531[0.766],((C_diphtheriae_bv_gravis_14-13:0.000797716,(C_diphtheriae_bv_mitis_09-18:0.002009097,(C_diphtheriae_47_F:0.000599981,(C_diphtheriae_bv_gravis_06-18:0.0,C_diphtheriae_bv_gravis_02-18:0.0):0.000598424):0.000199423[0.757]):0.000198914[0.780]):0.000199125[0.770],(C_diphtheriae_CD1009:0.001598215,(C_diphtheriae_TH1526:0.001400833,(C_diphtheriae_ST291-CPT-2015-46403:0.001194049,(C_diphtheriae_rz358:0.000398815,C_diphtheriae_bv_mitis_03-15:0.000398616):0.000999006[0.964]):0.000398386[0.861]):0.000198518[0.742]):0.000396104[0.866]):0.000199072[0.766]):0.000397462[0.742],((C_diphtheriae_4905:0.000397508,C_diphtheriae_18_E:0.000000005):0.000000006[0.725],(((C_diphtheriae_bv_gravis_72:0.000000005,C_diphtheriae_bv_gravis_2173:0.000000005):0.000198718[0.933],(C_diphtheriae_bv_gravis_8259_19:0.0,C_diphtheriae_bv_gravis_7072_17:0.0,C_diphtheriae_bv_gravis_6211_17:0.0,C_diphtheriae_bv_gravis_5790_18:0.0,C_diphtheriae_bv_gravis_5521_17:0.0,C_diphtheriae_bv_gravis_5379_19:0.0,C_diphtheriae_bv_gravis_4674_18:0.0,C_diphtheriae_bv_gravis_3058:0.0,C_diphtheriae_bv_gravis_2736_18:0.0,C_diphtheriae_bv_gravis_2393:0.0,C_diphtheriae_bv_gravis_2278a:0.0,C_diphtheriae_NCTC_13129:0.0,C_diphtheriae_FDAARGOS_197:0.0,C_diphtheriae_700a:0.0,C_diphtheriae_54_E:0.0,C_diphtheriae_25_E:0.0,C_diphtheriae_17_E:0.0,C_diphtheriae_17801:0.0):0.000000005):0.000000005[0.358],((C_diphtheriae_1006:0.000000005,(C_diphtheriae_bv_gravis_2803:0.0,C_diphtheriae_bv_gravis_2789:0.0):0.000000005):0.000000005[0.000],((C_diphtheriae_bv_gravis_14225_20:0.000198831,(C_diphtheriae_bv_gravis_49390_20:0.0,C_diphtheriae_bv_gravis_453_18:0.0):0.000000005):0.000198726[0.857],(C_diphtheriae_bv_gravis_1072:0.000000005,(C_diphtheriae_bv_gravis_1480:0.000000005,(C_diphtheriae_42_E:0.000198716,((C_diphtheriae_bv_gravis_4299:0.000000005,C_diphtheriae_bv_gravis_1270:0.000000005):0.000000005[0.000],(C_diphtheriae_bv_mitis_1438:0.0,C_diphtheriae_bv_gravis_933a:0.0,C_diphtheriae_bv_gravis_822:0.0,C_diphtheriae_bv_gravis_5073:0.0,C_diphtheriae_bv_gravis_5052:0.0,C_diphtheriae_bv_gravis_4938:0.0,C_diphtheriae_bv_gravis_4800:0.0,C_diphtheriae_bv_gravis_4728:0.0,C_diphtheriae_bv_gravis_4720:0.0,C_diphtheriae_bv_gravis_4601:0.0,C_diphtheriae_bv_gravis_4525:0.0,C_diphtheriae_bv_gravis_4031:0.0,C_diphtheriae_bv_gravis_4014:0.0,C_diphtheriae_bv_gravis_300:0.0,C_diphtheriae_bv_gravis_2792:0.0,C_diphtheriae_bv_gravis_2637:0.0,C_diphtheriae_bv_gravis_1854:0.0,C_diphtheriae_bv_gravis_1052:0.0,C_diphtheriae_1457:0.0):0.000000005):0.000198692[0.873]):0.000000005[0.745]):0.000000005[0.861]):0.000000005[0.000]):0.000000005[0.000]):0.000000005[0.000]):0.000000005[0.000]):0.000596195[0.904]):0.000000005[0.740]):0.000198465[0.770]):0.000204854[0.778]):0.000204735[0.770]):0.000210466[0.776]):0.000268734[0.752]):0.000450501[0.500]):0.000365662[0.402]):0.000244818[0.768]):0.000211535[0.734]):0.000000005[0.000]):0.000213938[0.787]):0.001240845[0.953]):0.002071711[0.902]):0.064440630[1.000]):0.030051226[1.000]):0.015326954[0.926]):0.048953201[1.000]):0.010316643[0.069]):0.025605314[1.000]):0.014348278[0.992]):0.015791435[0.148]):0.021283392[0.996]):0.039352050[1.000]):0.031741190[1.000]):0.128686968[1.000]):0.1348902035);
