# Supplementary material for: Mapping the ultrastructural topology of the corynebacterial cell surface
Source: PLoS Biol. 2025 Apr 15;23(4):e3003130. doi: 10.1371/journal.pbio.3003130 (PMC12021427; doi:10.1371/journal.pbio.3003130)
Supplement: S5 Data — The tree file for the phylogenetic tree is shown in Fig 4B. (TREE) [file pbio.3003130.s019.tree]

(C_crudilactis_JZ16:0.0225968825,((B253:0.000401320,(CICC10065:0.0,617:0.0):0.000000005):0.000619198[0.896],(((BE:0.0,ATCC_14067:0.0):0.000000005,(ATCC_21493:0.000400581,(YI:0.000802655,(SYPS-062:0.0,SYPS-062-33a:0.0):0.001003458):0.000000006[0.386]):0.000000005[0.508]):0.000401933[0.883],((ATCC_13870:0.002361625,(R:0.000458733,((SYPA_5-5:0.000000005,MT:0.000000005):0.000400794[0.925],(Z188:0.0,T6-13:0.0,SCgG2:0.0,SCgG1:0.0,S9114:0.0,CICC20824:0.0,CICC20042:0.0,BRC-JBEI_1_1_2:0.0,AS_1_542:0.0):0.000000005):0.001097014[0.973]):0.000461942[0.610]):0.000922589[0.945],((CS176:0.000602244,(ATCC_31831:0.001133451,(USDA-ARS-USMARC-56828:0.000731298,B_Co_03_31:0.000470314):0.000200053[0.389]):0.001072256[0.970]):0.000269495[0.746],(CGMCC1_15647:0.001003876,(((ATCC_21799:0.000202974,(ZL-6:0.000000005,ZL-2:0.000202178):0.000404469[0.924]):0.000000005[0.895],((AJ1511:0.000202055,WM001:0.000202020):0.000000005[0.515],((CP:0.001018690,TCCC11822:0.000202016):0.000000005[0.711],(XV:0.0,Cg21420:0.0,ATCC_13869:0.0):0.000000005):0.000000005[0.000]):0.000000005[0.993]):0.002218427[0.998],((ATCC_21831:0.0,AR1:0.0):0.000994511,((JH41_parent:0.0,JH41:0.0):0.001265964,((ATCC_21573:0.001404649,((CICC10064:0.0,AS_1_299:0.0):0.000000005,((CICC23604:0.0,CICC23603:0.0,CICC21721:0.0,B415:0.0):0.000200366,(CICC10178:0.0,B533:0.0,B414:0.0,B413:0.0):0.000000005):0.000200366[0.922]):0.001002520[0.969]):0.001745389[0.991],(ATCC_13032_substr_K051:0.000400541,(TQ2223:0.000000005,(MB001:0.0,LEGU1:0.0,CR101:0.0,C1:0.0,BCA:0.0,ATCC_13287:0.0,ATCC_13032:0.0,53:0.0,52:0.0,51:0.0,50:0.0,39:0.0,38:0.0,37:0.0,36:0.0,35:0.0,116:0.0,115:0.0,1006:0.0):0.000000005):0.000000005[0.928]):0.000863522[0.941]):0.000601352[0.348]):0.000348390[0.758]):0.000400779[0.821]):0.000409344[0.868]):0.000532722[0.883]):0.000802156[0.886]):0.000735009[0.921]):0.000588587[0.766]):0.0225968825);
